# Supplementary material for: Plug-and-play evolution of the Klebsiella pneumoniae capsule locus enables serotype exchange across genetic backgrounds
Source: PLoS Biol. 2026 Mar 25;24(3):e3003724. doi: 10.1371/journal.pbio.3003724 (PMC13043062; doi:10.1371/journal.pbio.3003724)
Supplement: S1 Table — (XLSX) [file pbio.3003724.s011.xlsx]

## Sheet: S1 Table. ANOVA
S1 Table. Statistical analyses – Multifactorial ANOVA for all traits analyzed.
Trait	Variable	F value	P value
Capsule production	K type	55.39	< 2e-16 ***
	Genetic Background	196.49	< 2e-16 ***
	K type:Background	7.89	5.92e-09 ***
Growth	K type	2.092	0.104
	Genetic Background	7.114	2.96e-05 ***
	K type:Background	2.552	5.56e-03 **
	Media	12.261	6.16e-04 ***
	Background:Media	12.532	8.95e-09 ***
Growth in LB	K type	24.62	4.51e-11 ***
	Genetic Background	12.21	1.24e-07 ***
	K type:Background	17.14	5.14e-16 ***
Growth in M02	K type	0.575	0.633
	Genetic Background	9.668	2.58e-06 ***
	K type:Background	1.087	0.384
Fitness	K type	24.580	< 2e-16 ***
	Genetic Background	1.552	0.201
	K type:Background	6.613	1.89e-10 ***
Bile salts –	K type	1.304	0.789
DCH 0.05%	Genetic Background	0.748	0.153
	K type:Background	1.457	0.196
H2O2 – 10mM	K type	2.652	3.14e-02 *
	Genetic Background	15.569	4.74e-10 ***
	K type:Background	1.999	0.141
Biofilms	K type	18.468	4.16e-06 ***
	Genetic Background	41.174	9.57e-15 ***
	K type:Background	9.679	4.40e-07 ***
Hypermucoviscosity	K type	31.701	8.26e-13 ***
	Genetic Background	20.470	5.28e-11 *
	K type:Background	7.156	7.53e-08 **
