# Supplementary material for: Plug-and-play evolution of the Klebsiella pneumoniae capsule locus enables serotype exchange across genetic backgrounds
Source: PLoS Biol. 2026 Mar 25;24(3):e3003724. doi: 10.1371/journal.pbio.3003724 (PMC13043062; doi:10.1371/journal.pbio.3003724)
Supplement: S2 Table — (XLSX) [file pbio.3003724.s012.xlsx]

## Sheet: S2 Table.Regression
S2 Table. Statistical analyses – Stepwise regression for all traits analyzed.
Trait	Step	AIC
Capsule production	+ Genetic Background	58.87
	+ K type	-19.96
Growth	+ Genetic Background	-734.64
	+ Media	-741.30
Growth in LB	+ K type	-478.05
	+ Genetic Background	-485.69
Growth in M02	+ Genetic Background	-344.23
Fitness	+ K type	-950.65
Bile salts – DCH 0.05%	/	/
H2O2 – 10mM	+ Genetic Background	-142.912
Biofilms	+ Genetic Background	-203.560
	+ K type	-221.601
Hypermucoviscosity	+ K type	-218.96
	+ Genetic Background	-248.86
