# Supplementary material for: Plug-and-play evolution of the Klebsiella pneumoniae capsule locus enables serotype exchange across genetic backgrounds
Source: PLoS Biol. 2026 Mar 25;24(3):e3003724. doi: 10.1371/journal.pbio.3003724 (PMC13043062; doi:10.1371/journal.pbio.3003724)
Supplement: S3 Table — List of all DGE in capsule-swapped strains compared to their respective native strains considering |log2 fold-change| > 1. (XLSX) [file pbio.3003724.s013.xlsx]

## Sheet: S4 Table.DGE
S3 Table. Differentially expressed genes (DGE)
Id	Name	product	Genome	Serotype	log2FoldChange	padj	Type	Regulation
kanF	NA	NA	Kpn BJ1	K1	-17.04911	2.02727085720614e-27	Capsule	Downregulated
kanF	NA	NA	Kpn BJ1	K3	-17.13107	8.425168206562869e-28	Capsule	Downregulated
kanF	NA	NA	Kpn BJ1	K24	-16.74447	1.6242793856665098e-20	Capsule	Downregulated
KL2_08	NA	NA	Kpn BJ1	K1	-17.93873	1.67730947931031e-32	Capsule	Downregulated
KL2_08	NA	NA	Kpn BJ1	K3	-18.02071	6.43524832635698e-33	Capsule	Downregulated
KL2_08	NA	NA	Kpn BJ1	K24	-17.45961	9.14834925461694e-24	Capsule	Downregulated
KL2_09	NA	NA	Kpn BJ1	K1	-17.89266	1.99381820435991e-24	Capsule	Downregulated
KL2_09	NA	NA	Kpn BJ1	K3	-17.97481	9.12717337944332e-25	Capsule	Downregulated
KL2_09	NA	NA	Kpn BJ1	K24	-17.54991	1.97011396352351e-18	Capsule	Downregulated
KL2_10	NA	NA	Kpn BJ1	K1	-17.20946	1.8472549838810498e-19	Capsule	Downregulated
KL2_10	NA	NA	Kpn BJ1	K3	-17.29165	9.27285132586712e-20	Capsule	Downregulated
KL2_10	NA	NA	Kpn BJ1	K24	-16.76618	1.77362740470491e-14	Capsule	Downregulated
orf12	NA	NA	Kpn BJ1	K1	-16.62024	1.3881782251849099e-22	Capsule	Downregulated
orf12	NA	NA	Kpn BJ1	K3	-16.70225	6.366912787052249e-23	Capsule	Downregulated
orf12	NA	NA	Kpn BJ1	K24	-16.17155	1.11026110171162e-16	Capsule	Downregulated
orf13_oatWY	NA	NA	Kpn BJ1	K1	-16.38695	1.46852268410954e-19	Capsule	Downregulated
orf13_oatWY	NA	NA	Kpn BJ1	K3	-16.469	7.17453735971461e-20	Capsule	Downregulated
orf13_oatWY	NA	NA	Kpn BJ1	K24	-15.88628	1.85676304885805e-14	Capsule	Downregulated
wbaZ	NA	NA	Kpn BJ1	K3	9.14862	0.00434122519251653	Capsule	Upregulated
wbaZ	NA	NA	Kpn BJ1	K24	6.17182	0.0239587357952865	Capsule	Upregulated
wzy	NA	NA	Kpn BJ1	K1	14.90056	4.71208428796475e-4	Capsule	Upregulated
wzy	NA	NA	Kpn BJ1	K24	8.84254	0.0140901882615274	Capsule	Upregulated
CNPNOADK_00076	NA	hypothetical protein	Kpn CIP 52.145	K1	1.0818	0.00461043749228921	coreG	Upregulated
CNPNOADK_00178	malS	Periplasmic alpha-amylase	Kpn CIP 52.145	K1	1.27887	1.05990853974685e-4	coreG	Upregulated
CNPNOADK_00207	kdgK_1	2-dehydro-3-deoxygluconokinase	Kpn CIP 52.145	K1	1.19262	2.991769114544e-5	coreG	Upregulated
CNPNOADK_00214	NA	hypothetical protein	Kpn CIP 52.145	K1	1.09388	5.83170128556031e-4	coreG	Upregulated
CNPNOADK_00238	NA	hypothetical protein	Kpn CIP 52.145	K1	1.67983	1.62328012057198e-8	coreG	Upregulated
CNPNOADK_00239	NA	hypothetical protein	Kpn CIP 52.145	K1	1.18937	4.45549982744893e-6	coreG	Upregulated
CNPNOADK_00242	bcsZ	Endoglucanase	Kpn CIP 52.145	K1	1.21784	6.9466964018023e-5	coreG	Upregulated
CNPNOADK_00243	bcsC	Cellulose synthase operon protein C	Kpn CIP 52.145	K1	1.2134	5.32814284320376e-7	coreG	Upregulated
CNPNOADK_00264	uspB	Universal stress protein B	Kpn CIP 52.145	K1	1.31254	8.74453504432179e-5	coreG	Upregulated
CNPNOADK_00314	NA	hypothetical protein	Kpn CIP 52.145	K1	1.52147	3.0874300598116197e-12	coreG	Upregulated
CNPNOADK_00324	glgB	1,4-alpha-glucan branching enzyme GlgB	Kpn CIP 52.145	K1	1.21684	9.41540731300492e-8	coreG	Upregulated
CNPNOADK_00326	glgC_1	Glucose-1-phosphate adenylyltransferase	Kpn CIP 52.145	K1	1.11761	4.96657803759691e-6	coreG	Upregulated
CNPNOADK_00336	malP_4	Maltodextrin phosphorylase	Kpn CIP 52.145	K1	1.1175	4.93363539672833e-6	coreG	Upregulated
CNPNOADK_00337	malQ	4-alpha-glucanotransferase	Kpn CIP 52.145	K1	1.04242	1.1403211411517201e-9	coreG	Upregulated
CNPNOADK_00342	bhsA_1	Multiple stress resistance protein BhsA	Kpn CIP 52.145	K1	1.80271	1.86869494231172e-7	coreG	Upregulated
CNPNOADK_00375	NA	hypothetical protein	Kpn CIP 52.145	K1	1.25755	0.00130979526002953	coreG	Upregulated
CNPNOADK_00432	mscL	Large-conductance mechanosensitive channel	Kpn CIP 52.145	K1	1.09309	4.37669758993979e-4	coreG	Upregulated
CNPNOADK_00475	NA	hypothetical protein	Kpn CIP 52.145	K1	1.238	0.00267930537028187	coreG	Upregulated
CNPNOADK_00479	mdh_1	Malate dehydrogenase	Kpn CIP 52.145	K1	1.21133	8.21515830032217e-11	coreG	Upregulated
CNPNOADK_00554	mtr	Tryptophan-specific transport protein	Kpn CIP 52.145	K1	-1.30753	4.7124600836498e-4	coreG	Downregulated
CNPNOADK_00563	NA	hypothetical protein	Kpn CIP 52.145	K1	1.1332	1.93532073926783e-7	coreG	Upregulated
CNPNOADK_00583	yqjG	Glutathionyl-hydroquinone reductase YqjG	Kpn CIP 52.145	K1	1.58817	2.24047890606955e-7	coreG	Upregulated
CNPNOADK_00587	NA	hypothetical protein	Kpn CIP 52.145	K1	1.75589	2.2009963930020897e-11	coreG	Upregulated
CNPNOADK_00588	NA	hypothetical protein	Kpn CIP 52.145	K1	1.74268	1.08487349318837e-8	coreG	Upregulated
CNPNOADK_00614	patA	Putrescine aminotransferase	Kpn CIP 52.145	K1	1.18362	5.7493891651981e-6	coreG	Upregulated
CNPNOADK_00643	rpsU	30S ribosomal protein S21	Kpn CIP 52.145	K3	-1.3137	0.00278555144813085	coreG	Downregulated
CNPNOADK_00685	dkgA	2,5-diketo-D-gluconic acid reductase A	Kpn CIP 52.145	K1	1.30161	1.32070357217339e-5	coreG	Upregulated
CNPNOADK_00736	galP	Galactose-proton symporter	Kpn CIP 52.145	K1	1.06813	8.57455638828918e-5	coreG	Upregulated
CNPNOADK_00761	ycdF_1	Glucose 1-dehydrogenase 2	Kpn CIP 52.145	K1	1.20476	9.54559610015818e-4	coreG	Upregulated
CNPNOADK_00767	glvR_2	HTH-type transcriptional regulator GlvR	Kpn CIP 52.145	K1	-1.04256	8.07731902167259e-4	coreG	Downregulated
CNPNOADK_00831	NA	hypothetical protein	Kpn CIP 52.145	K1	-1.27543	0.00228640734858595	coreG	Downregulated
CNPNOADK_00831	NA	hypothetical protein	Kpn CIP 52.145	K2	-4.81883	5.36454697434449e-6	coreG	Downregulated
CNPNOADK_00831	NA	hypothetical protein	Kpn CIP 52.145	K3	-3.85059	3.23494148096464e-5	coreG	Downregulated
CNPNOADK_00831	NA	hypothetical protein	Kpn CIP 52.145	K24	-4.81406	1.9454810857113e-6	coreG	Downregulated
CNPNOADK_00832	yadV_1	putative fimbrial chaperone YadV	Kpn CIP 52.145	K1	-1.27219	0.00267332603324957	coreG	Downregulated
CNPNOADK_00832	yadV_1	putative fimbrial chaperone YadV	Kpn CIP 52.145	K2	-2.95587	3.94490759611901e-4	coreG	Downregulated
CNPNOADK_00832	yadV_1	putative fimbrial chaperone YadV	Kpn CIP 52.145	K3	-1.61001	0.0029749683343684	coreG	Downregulated
CNPNOADK_00832	yadV_1	putative fimbrial chaperone YadV	Kpn CIP 52.145	K24	-1.05338	0.0110626905946719	coreG	Downregulated
CNPNOADK_00833	htrE_1	Outer membrane usher protein HtrE	Kpn CIP 52.145	K1	-1.20973	0.00376560109168125	coreG	Downregulated
CNPNOADK_00834	mrkD_1	Fimbria adhesin protein	Kpn CIP 52.145	K1	-2.24546	6.91036084018521e-5	coreG	Downregulated
CNPNOADK_00834	mrkD_1	Fimbria adhesin protein	Kpn CIP 52.145	K2	-2.28112	0.00296687958703679	coreG	Downregulated
CNPNOADK_00834	mrkD_1	Fimbria adhesin protein	Kpn CIP 52.145	K3	-1.51952	0.00442653477400289	coreG	Downregulated
CNPNOADK_00834	mrkD_1	Fimbria adhesin protein	Kpn CIP 52.145	K24	-2.41894	0.00256910307886335	coreG	Downregulated
CNPNOADK_00841	ycgR	Flagellar brake protein YcgR	Kpn CIP 52.145	K2	-1.51424	0.00714341710097085	coreG	Downregulated
CNPNOADK_00874	mutH	DNA mismatch repair protein MutH	Kpn CIP 52.145	K1	-1.66116	1.13125066548222e-5	coreG	Downregulated
CNPNOADK_00932	cobT_1	Nicotinate-nucleotide--dimethylbenzimidazole phosphoribosyltransferase	Kpn CIP 52.145	K1	1.03995	0.0084631202344137	coreG	Upregulated
CNPNOADK_00947	NA	hypothetical protein	Kpn CIP 52.145	K1	1.28625	9.54559610015818e-4	coreG	Upregulated
CNPNOADK_01040	hcpA_1	Major exported protein	Kpn CIP 52.145	K1	2.42639	2.43068696305354e-5	coreG	Upregulated
CNPNOADK_01133	NA	hypothetical protein	Kpn CIP 52.145	K1	1.50332	4.87816537703297e-6	coreG	Upregulated
CNPNOADK_01134	NA	hypothetical protein	Kpn CIP 52.145	K1	1.17082	5.04155068969752e-4	coreG	Upregulated
CNPNOADK_01143	acoR	Acetoin dehydrogenase operon transcriptional activator AcoR	Kpn CIP 52.145	K1	-1.03158	3.35777348966778e-4	coreG	Downregulated
CNPNOADK_01144	ald1	Long-chain-aldehyde dehydrogenase	Kpn CIP 52.145	K1	1.04057	7.63130029754949e-4	coreG	Upregulated
CNPNOADK_01234	gabP	GABA permease	Kpn CIP 52.145	K1	1.07493	0.00311922348615816	coreG	Upregulated
CNPNOADK_01236	gabD_1	Succinate-semialdehyde dehydrogenase [NADP(+)] GabD	Kpn CIP 52.145	K1	1.03566	0.00174255170384793	coreG	Upregulated
CNPNOADK_01311	psiF	Phosphate starvation-inducible protein PsiF	Kpn CIP 52.145	K1	1.23007	5.60741806287836e-6	coreG	Upregulated
CNPNOADK_01316	NA	hypothetical protein	Kpn CIP 52.145	K1	1.29351	2.87871299819353e-4	coreG	Upregulated
CNPNOADK_01317	NA	hypothetical protein	Kpn CIP 52.145	K1	1.35147	1.83516815600861e-6	coreG	Upregulated
CNPNOADK_01355	gpr_1	L-glyceraldehyde 3-phosphate reductase	Kpn CIP 52.145	K1	1.28747	2.04594873878147e-9	coreG	Upregulated
CNPNOADK_01389	fadM	Long-chain acyl-CoA thioesterase FadM	Kpn CIP 52.145	K1	1.43077	1.44778208068146e-6	coreG	Upregulated
CNPNOADK_01393	sbnA	putative siderophore biosynthesis protein SbnA	Kpn CIP 52.145	K2	1.20565	0.00525821744216249	coreG	Upregulated
CNPNOADK_01400	NA	hypothetical protein	Kpn CIP 52.145	K1	1.18519	6.62977861437917e-4	coreG	Upregulated
CNPNOADK_01406	NA	hypothetical protein	Kpn CIP 52.145	K1	-1.10339	0.00133848337693073	coreG	Downregulated
CNPNOADK_01559	NA	hypothetical protein	Kpn CIP 52.145	K1	1.45246	3.3526667504709e-5	coreG	Upregulated
CNPNOADK_01590	hisJ_1	Histidine-binding periplasmic protein	Kpn CIP 52.145	K2	-1.35417	0.00837643699587992	coreG	Downregulated
CNPNOADK_01590	hisJ_1	Histidine-binding periplasmic protein	Kpn CIP 52.145	K3	-1.11809	0.00925627844250765	coreG	Downregulated
CNPNOADK_01636	ybdK	Putative glutamate--cysteine ligase 2	Kpn CIP 52.145	K1	1.25392	7.47567154232593e-4	coreG	Upregulated
CNPNOADK_01730	uspG_1	Universal stress protein UP12	Kpn CIP 52.145	K1	-1.01504	6.34398661358962e-4	coreG	Downregulated
CNPNOADK_01750	cobC	Adenosylcobalamin/alpha-ribazole phosphatase	Kpn CIP 52.145	K1	-1.06175	0.00128469013105631	coreG	Downregulated
CNPNOADK_01837	NA	hypothetical protein	Kpn CIP 52.145	K1	1.33402	0.00116169316751892	coreG	Upregulated
CNPNOADK_01865	bepE_2	Efflux pump membrane transporter BepE	Kpn CIP 52.145	K1	1.28298	1.83516815600861e-6	coreG	Upregulated
CNPNOADK_01866	ttgG	Toluene efflux pump periplasmic linker protein TtgG	Kpn CIP 52.145	K1	1.14505	8.74453504432179e-5	coreG	Upregulated
CNPNOADK_01868	uspG_2	Universal stress protein UP12	Kpn CIP 52.145	K1	1.05495	1.46370559666169e-4	coreG	Upregulated
CNPNOADK_01869	ctpF_2	putative cation-transporting ATPase F	Kpn CIP 52.145	K1	1.37778	4.7811052775616293e-11	coreG	Upregulated
CNPNOADK_01900	NA	hypothetical protein	Kpn CIP 52.145	K1	1.21015	9.03948240765482e-5	coreG	Upregulated
CNPNOADK_01916	NA	hypothetical protein	Kpn CIP 52.145	K1	1.36464	3.00219330056744e-7	coreG	Upregulated
CNPNOADK_01920	ybiO	Moderate conductance mechanosensitive channel YbiO	Kpn CIP 52.145	K1	1.22367	2.44859412819971e-4	coreG	Upregulated
CNPNOADK_01924	dps	DNA protection during starvation protein	Kpn CIP 52.145	K1	1.21084	2.11444153472602e-4	coreG	Upregulated
CNPNOADK_02068	NA	hypothetical protein	Kpn CIP 52.145	K1	1.20028	6.20885486570016e-4	coreG	Upregulated
CNPNOADK_02111	pqiB_1	Paraquat-inducible protein B	Kpn CIP 52.145	K1	1.0078	1.3679007658241e-4	coreG	Upregulated
CNPNOADK_02128	yccX	Acylphosphatase	Kpn CIP 52.145	K1	1.01816	0.00466985436635375	coreG	Upregulated
CNPNOADK_02154	NA	hypothetical protein	Kpn CIP 52.145	K1	1.31649	3.48302618708436e-7	coreG	Upregulated
CNPNOADK_02155	NA	NAD(P)H dehydrogenase (quinone)	Kpn CIP 52.145	K1	1.32923	1.96762719032499e-12	coreG	Upregulated
CNPNOADK_02191	NA	hypothetical protein	Kpn CIP 52.145	K1	1.42943	5.43144708112826e-4	coreG	Upregulated
CNPNOADK_02192	NA	hypothetical protein	Kpn CIP 52.145	K1	1.54589	1.7064155749466e-11	coreG	Upregulated
CNPNOADK_02237	ycfS	putative L,D-transpeptidase YcfS	Kpn CIP 52.145	K1	-1.30708	2.90169700318253e-4	coreG	Downregulated
CNPNOADK_02365	NA	hypothetical protein	Kpn CIP 52.145	K1	1.31154	3.64240312524649e-6	coreG	Upregulated
CNPNOADK_02366	NA	hypothetical protein	Kpn CIP 52.145	K1	1.24851	5.587777463107531e-9	coreG	Upregulated
CNPNOADK_02406	osmE	Osmotically-inducible putative lipoprotein OsmE	Kpn CIP 52.145	K1	1.19324	8.4557837686856e-8	coreG	Upregulated
CNPNOADK_02419	NA	hypothetical protein	Kpn CIP 52.145	K1	1.28448	3.32885024458207e-4	coreG	Upregulated
CNPNOADK_02440	trpE	Anthranilate synthase component 1	Kpn CIP 52.145	K1	-1.06874	2.36307363223483e-4	coreG	Downregulated
CNPNOADK_02586	NA	hypothetical protein	Kpn CIP 52.145	K1	1.09567	0.0061172266352492	coreG	Upregulated
CNPNOADK_02606	gap	Glyceraldehyde-3-phosphate dehydrogenase	Kpn CIP 52.145	K1	1.12051	1.09353959893012e-4	coreG	Upregulated
CNPNOADK_02619	manA	Mannose-6-phosphate isomerase	Kpn CIP 52.145	K1	-1.02853	6.92185531753093e-5	coreG	Downregulated
CNPNOADK_02621	fumC	Fumarate hydratase class II	Kpn CIP 52.145	K1	1.32705	1.93532073926783e-7	coreG	Upregulated
CNPNOADK_02632	NA	hypothetical protein	Kpn CIP 52.145	K1	-1.1007	0.0029403846536126	coreG	Downregulated
CNPNOADK_02665	NA	hypothetical protein	Kpn CIP 52.145	K1	-1.18265	5.85147824630819e-4	coreG	Downregulated
CNPNOADK_02665	NA	hypothetical protein	Kpn CIP 52.145	K3	-1.07496	2.76780860089846e-4	coreG	Downregulated
CNPNOADK_02724	NA	hypothetical protein	Kpn CIP 52.145	K2	-3.76351	4.65743843708678e-5	coreG	Downregulated
CNPNOADK_02724	NA	hypothetical protein	Kpn CIP 52.145	K3	-2.14302	8.98066730367309e-4	coreG	Downregulated
CNPNOADK_02727	ynfM	Inner membrane transport protein YnfM	Kpn CIP 52.145	K2	1.17368	3.94490759611901e-4	coreG	Upregulated
CNPNOADK_02743	uspG_3	Universal stress protein UP12	Kpn CIP 52.145	K1	-1.5668	7.80076506989633e-5	coreG	Downregulated
CNPNOADK_02749	yedK	Putative SOS response-associated peptidase YedK	Kpn CIP 52.145	K1	1.04807	6.76722613173432e-4	coreG	Upregulated
CNPNOADK_02864	NA	hypothetical protein	Kpn CIP 52.145	K1	1.82001	2.71675625784176e-6	coreG	Upregulated
CNPNOADK_02893	NA	hypothetical protein	Kpn CIP 52.145	K1	1.32805	8.583053829011e-6	coreG	Upregulated
CNPNOADK_02941	dat	Diaminobutyrate--2-oxoglutarate aminotransferase	Kpn CIP 52.145	K1	-1.06034	4.84234858390412e-4	coreG	Downregulated
CNPNOADK_02970	fliY_5	L-cystine-binding protein FliY	Kpn CIP 52.145	K1	1.1469	4.44243830821276e-4	coreG	Upregulated
CNPNOADK_02972	osmC	Peroxiredoxin OsmC	Kpn CIP 52.145	K1	1.33947	3.81923032100091e-7	coreG	Upregulated
CNPNOADK_02973	NA	hypothetical protein	Kpn CIP 52.145	K1	1.89203	1.04468636877008e-6	coreG	Upregulated
CNPNOADK_02974	NA	hypothetical protein	Kpn CIP 52.145	K1	1.81368	1.1197836490469e-8	coreG	Upregulated
CNPNOADK_02980	NA	hypothetical protein	Kpn CIP 52.145	K1	1.45219	8.07731902167259e-4	coreG	Upregulated
CNPNOADK_02981	NA	hypothetical protein	Kpn CIP 52.145	K1	1.375	2.66446896084947e-4	coreG	Upregulated
CNPNOADK_02983	yghA	putative oxidoreductase YghA	Kpn CIP 52.145	K1	1.23295	2.54926894141755e-4	coreG	Upregulated
CNPNOADK_02999	ddpC_2	putative D,D-dipeptide transport system permease protein DdpC	Kpn CIP 52.145	K1	-1.03844	0.0106982204787646	coreG	Downregulated
CNPNOADK_03005	NA	hypothetical protein	Kpn CIP 52.145	K1	1.07354	6.37787063733137e-4	coreG	Upregulated
CNPNOADK_03027	narV	Respiratory nitrate reductase 2 gamma chain	Kpn CIP 52.145	K1	1.09037	0.00223561709443796	coreG	Upregulated
CNPNOADK_03052	curA	NADPH-dependent curcumin reductase	Kpn CIP 52.145	K1	1.0665	8.65707060634146e-7	coreG	Upregulated
CNPNOADK_03095	cybB	Cytochrome b561	Kpn CIP 52.145	K1	-1.36877	2.4951468899728004e-10	coreG	Downregulated
CNPNOADK_03126	sodC	Superoxide dismutase [Cu-Zn]	Kpn CIP 52.145	K1	1.61212	1.82948733024556e-11	coreG	Upregulated
CNPNOADK_03136	sodB	Superoxide dismutase [Fe]	Kpn CIP 52.145	K1	-1.00751	0.00839192279851625	coreG	Downregulated
CNPNOADK_03156	NA	hypothetical protein	Kpn CIP 52.145	K1	-1.39286	6.68158922319479e-4	coreG	Downregulated
CNPNOADK_03171	NA	hypothetical protein	Kpn CIP 52.145	K1	1.05069	0.00196941239739421	coreG	Upregulated
CNPNOADK_03281	modA_2	Molybdate-binding periplasmic protein	Kpn CIP 52.145	K1	-1.13248	2.37555423531271e-4	coreG	Downregulated
CNPNOADK_03289	ynhG	putative L,D-transpeptidase YnhG	Kpn CIP 52.145	K1	1.60212	3.0874300598116197e-12	coreG	Upregulated
CNPNOADK_03386	chaB	Putative cation transport regulator ChaB	Kpn CIP 52.145	K1	1.04904	0.00182636046388954	coreG	Upregulated
CNPNOADK_03430	NA	hypothetical protein	Kpn CIP 52.145	K1	1.03529	1.1778373776945e-4	coreG	Upregulated
CNPNOADK_03454	NA	hypothetical protein	Kpn CIP 52.145	K1	1.35025	8.67678608103221e-6	coreG	Upregulated
CNPNOADK_03458	treA	Periplasmic trehalase	Kpn CIP 52.145	K1	1.32342	1.0876625600692e-7	coreG	Upregulated
CNPNOADK_03465	NA	hypothetical protein	Kpn CIP 52.145	K1	1.426	3.81923032100091e-7	coreG	Upregulated
CNPNOADK_03508	NA	hypothetical protein	Kpn CIP 52.145	K1	1.32822	8.58199728621005e-5	coreG	Upregulated
CNPNOADK_03510	pphA	Serine/threonine-protein phosphatase 1	Kpn CIP 52.145	K1	1.02175	8.74453504432179e-5	coreG	Upregulated
CNPNOADK_03548	otsA	Trehalose-6-phosphate synthase	Kpn CIP 52.145	K1	1.28934	1.85205899202906e-7	coreG	Upregulated
CNPNOADK_03549	otsB	Trehalose-6-phosphate phosphatase	Kpn CIP 52.145	K1	1.16598	1.49575118082884e-5	coreG	Upregulated
CNPNOADK_03575	amyA	Cytoplasmic alpha-amylase	Kpn CIP 52.145	K1	1.12743	1.3843730988101e-4	coreG	Upregulated
CNPNOADK_03579	NA	hypothetical protein	Kpn CIP 52.145	K1	1.37062	2.33337620452114e-4	coreG	Upregulated
CNPNOADK_03606	NA	hypothetical protein	Kpn CIP 52.145	K1	1.51076	6.76722613173432e-4	coreG	Upregulated
CNPNOADK_03607	mnmC_1	tRNA 5-methylaminomethyl-2-thiouridine biosynthesis bifunctional protein MnmC	Kpn CIP 52.145	K1	1.72902	7.020757007728e-5	coreG	Upregulated
CNPNOADK_03608	NA	hypothetical protein	Kpn CIP 52.145	K1	2.99492	4.16162978982108e-10	coreG	Upregulated
CNPNOADK_03609	hemB_2	Delta-aminolevulinic acid dehydratase	Kpn CIP 52.145	K1	1.59429	2.44859412819971e-4	coreG	Upregulated
CNPNOADK_03611	NA	hypothetical protein	Kpn CIP 52.145	K1	1.56215	2.04402200955221e-4	coreG	Upregulated
CNPNOADK_03613	hpf_3	Putative metal ABC transporter substrate-binding protein Hpf	Kpn CIP 52.145	K1	1.5233	0.00112196057078119	coreG	Upregulated
CNPNOADK_03627	NA	hypothetical protein	Kpn CIP 52.145	K1	1.12754	0.00460624448670542	coreG	Upregulated
CNPNOADK_03657	NA	Type IV secretion system protein virB10	Kpn CIP 52.145	K1	1.44343	2.36307363223483e-4	coreG	Upregulated
CNPNOADK_03663	NA	hypothetical protein	Kpn CIP 52.145	K1	1.45729	3.32354669196892e-4	coreG	Upregulated
CNPNOADK_03669	aam	Acylamidase	Kpn CIP 52.145	K1	1.01322	0.00243560362546434	coreG	Upregulated
CNPNOADK_03712	cpo	Non-heme chloroperoxidase	Kpn CIP 52.145	K1	1.73723	3.0402103897587097e-19	coreG	Upregulated
CNPNOADK_03799	gci	D-galactarolactone cycloisomerase	Kpn CIP 52.145	K1	1.06422	0.00878066812853046	coreG	Upregulated
CNPNOADK_03809	fbaB	Fructose-bisphosphate aldolase class 1	Kpn CIP 52.145	K1	1.98239	3.1464619530056097e-22	coreG	Upregulated
CNPNOADK_03987	yfdC	Inner membrane protein YfdC	Kpn CIP 52.145	K1	1.56801	1.00083008410021e-8	coreG	Upregulated
CNPNOADK_03999	ipdC	Indole-3-pyruvate decarboxylase	Kpn CIP 52.145	K1	1.30399	1.12407905570613e-4	coreG	Upregulated
CNPNOADK_04066	NA	hypothetical protein	Kpn CIP 52.145	K1	1.80325	5.98084868292651e-10	coreG	Upregulated
CNPNOADK_04069	purC	Phosphoribosylaminoimidazole-succinocarboxamide synthase	Kpn CIP 52.145	K1	-1.17407	5.3645074172015e-5	coreG	Downregulated
CNPNOADK_04084	purN	Phosphoribosylglycinamide formyltransferase	Kpn CIP 52.145	K1	-1.03691	2.13663581777241e-4	coreG	Downregulated
CNPNOADK_04244	sfsA	Sugar fermentation stimulation protein A	Kpn CIP 52.145	K1	1.25807	2.27712976522186e-6	coreG	Upregulated
CNPNOADK_04250	panC	Pantothenate synthetase	Kpn CIP 52.145	K1	-1.03883	7.00964295694828e-5	coreG	Downregulated
CNPNOADK_04351	carA_2	Carbamoyl-phosphate synthase small chain	Kpn CIP 52.145	K1	-1.18295	1.01471186388427e-4	coreG	Downregulated
CNPNOADK_04377	nhaA	Na(+)/H(+) antiporter NhaA	Kpn CIP 52.145	K1	-1.31963	2.25506561380532e-4	coreG	Downregulated
CNPNOADK_04377	nhaA	Na(+)/H(+) antiporter NhaA	Kpn CIP 52.145	K24	-1.65251	1.12043514699933e-4	coreG	Downregulated
CNPNOADK_04409	deoD	Purine nucleoside phosphorylase DeoD-type	Kpn CIP 52.145	K1	1.22232	3.77459147824095e-7	coreG	Upregulated
CNPNOADK_04416	NA	hypothetical protein	Kpn CIP 52.145	K1	2.05654	1.7064155749466e-11	coreG	Upregulated
CNPNOADK_04417	osmY_3	Osmotically-inducible protein Y	Kpn CIP 52.145	K1	1.52055	1.13178595532722e-4	coreG	Upregulated
CNPNOADK_04514	zraP	Zinc resistance-associated protein	Kpn CIP 52.145	K1	1.07569	0.00736864073206766	coreG	Upregulated
CNPNOADK_04521	rsd	Regulator of sigma D	Kpn CIP 52.145	K1	1.70347	6.81362070065645e-6	coreG	Upregulated
CNPNOADK_04521	rsd	Regulator of sigma D	Kpn CIP 52.145	K3	2.22629	1.81923466829595e-6	coreG	Upregulated
CNPNOADK_04522	thiC	Phosphomethylpyrimidine synthase	Kpn CIP 52.145	K3	1.04837	4.97350776989739e-5	coreG	Upregulated
CNPNOADK_04648	ilvC	Ketol-acid reductoisomerase (NADP(+))	Kpn CIP 52.145	K1	-1.12326	0.00260854091396895	coreG	Downregulated
CNPNOADK_04672	argB	Acetylglutamate kinase	Kpn CIP 52.145	K1	-1.44693	8.4557837686856e-8	coreG	Downregulated
CNPNOADK_04681	metF	5,10-methylenetetrahydrofolate reductase	Kpn CIP 52.145	K1	1.00289	1.32089444702341e-4	coreG	Upregulated
CNPNOADK_04696	menA	1,4-dihydroxy-2-naphthoate octaprenyltransferase	Kpn CIP 52.145	K1	1.03608	5.99417764476081e-5	coreG	Upregulated
CNPNOADK_04700	cpxP	Periplasmic protein CpxP	Kpn CIP 52.145	K1	-1.37163	1.00757352570916e-5	coreG	Downregulated
CNPNOADK_04753	yihI	Der GTPase-activating protein YihI	Kpn CIP 52.145	K1	1.14011	2.84323234070547e-8	coreG	Upregulated
CNPNOADK_04773	cusB	Cation efflux system protein CusB	Kpn CIP 52.145	K1	-1.0028	0.0109365765907889	coreG	Downregulated
CNPNOADK_04773	cusB	Cation efflux system protein CusB	Kpn CIP 52.145	K2	-1.18501	0.0114690047382961	coreG	Downregulated
CNPNOADK_04774	cusA	Cation efflux system protein CusA	Kpn CIP 52.145	K1	-1.30361	0.00208369348793221	coreG	Downregulated
CNPNOADK_04803	NA	hypothetical protein	Kpn CIP 52.145	K1	1.06449	0.00712183815224399	coreG	Upregulated
CNPNOADK_04966	groL	60 kDa chaperonin	Kpn CIP 52.145	K1	1.89261	3.5806696014404102e-9	coreG	Upregulated
CNPNOADK_04967	groS	10 kDa chaperonin	Kpn CIP 52.145	K1	1.874	1.30673041017488e-10	coreG	Upregulated
CNPNOADK_04988	cbpA	Curved DNA-binding protein	Kpn CIP 52.145	K1	1.50804	3.0874300598116197e-12	coreG	Upregulated
CNPNOADK_04995	proP_3	Proline/betaine transporter	Kpn CIP 52.145	K1	1.13661	6.69415597589569e-7	coreG	Upregulated
CNPNOADK_05002	phnJ	Alpha-D-ribose 1-methylphosphonate 5-phosphate C-P lyase	Kpn CIP 52.145	K1	-1.0201	0.0116437224607134	coreG	Downregulated
CNPNOADK_05007	phnP	Phosphoribosyl 1,2-cyclic phosphate phosphodiesterase	Kpn CIP 52.145	K1	1.08098	0.00146258581905414	coreG	Upregulated
CNPNOADK_05034	yfcG_2	Disulfide-bond oxidoreductase YfcG	Kpn CIP 52.145	K1	1.19401	9.31238488264062e-5	coreG	Upregulated
CNPNOADK_05036	soxS_3	Regulatory protein SoxS	Kpn CIP 52.145	K1	-1.26375	4.03736938320473e-4	coreG	Downregulated
CNPNOADK_05054	NA	hypothetical protein	Kpn CIP 52.145	K1	1.02645	5.2815342005448e-4	coreG	Upregulated
CNPNOADK_05060	qorA	Quinone oxidoreductase 1	Kpn CIP 52.145	K1	1.53434	2.81276279316933e-7	coreG	Upregulated
CNPNOADK_05137	pstS	Phosphate-binding protein PstS	Kpn CIP 52.145	K1	-1.14802	6.7232001654506e-4	coreG	Downregulated
CNPNOADK_05143	axe1-6A	Carbohydrate acetyl esterase/feruloyl esterase	Kpn CIP 52.145	K1	1.135	8.57170099149931e-4	coreG	Upregulated
CNPNOADK_05192	NA	hypothetical protein	Kpn CIP 52.145	K1	1.59519	6.76722613173432e-4	coreG	Upregulated
CNPNOADK_05194	fes_2	Enterochelin esterase	Kpn CIP 52.145	K1	1.02438	0.00405213915699462	coreG	Upregulated
CNPNOADK_05208	fecA_2	Fe(3+) dicitrate transport protein FecA	Kpn CIP 52.145	K1	1.6936	6.20885486570016e-4	coreG	Upregulated
CNPNOADK_05215	NA	hypothetical protein	Kpn CIP 52.145	K1	1.70039	1.14538848007729e-7	coreG	Upregulated
CNPNOADK_05341	finO	Fertility inhibition protein	Kpn CIP 52.145	K1	1.07014	7.3944835305663e-5	coreG	Upregulated
kanF	NA	NA	Kpn CIP 52.145	K1	-15.67052	3.5014135293449495e-11	Capsule	Downregulated
kanF	NA	NA	Kpn CIP 52.145	K3	-16.40092	9.014648799397971e-15	Capsule	Downregulated
kanF	NA	NA	Kpn CIP 52.145	K24	-14.79833	3.6813251380343595e-12	Capsule	Downregulated
KL2_08	NA	NA	Kpn CIP 52.145	K1	-15.86816	3.5014135293449495e-11	Capsule	Downregulated
KL2_08	NA	NA	Kpn CIP 52.145	K3	-16.58423	9.014648799397971e-15	Capsule	Downregulated
KL2_08	NA	NA	Kpn CIP 52.145	K24	-14.97685	3.6813251380343595e-12	Capsule	Downregulated
KL2_09	NA	NA	Kpn CIP 52.145	K1	-16.795	1.96762719032499e-12	Capsule	Downregulated
KL2_09	NA	NA	Kpn CIP 52.145	K3	-17.51218	1.35229073522594e-16	Capsule	Downregulated
KL2_09	NA	NA	Kpn CIP 52.145	K24	-15.91053	9.33561697770234e-14	Capsule	Downregulated
KL2_10	NA	NA	Kpn CIP 52.145	K1	-16.0672	1.35072620532106e-10	Capsule	Downregulated
KL2_10	NA	NA	Kpn CIP 52.145	K3	-16.81851	6.585223256237231e-14	Capsule	Downregulated
KL2_10	NA	NA	Kpn CIP 52.145	K24	-15.17414	1.6786723767648898e-11	Capsule	Downregulated
manC	NA	NA	Kpn CIP 52.145	K3	1.66168	1.81923466829595e-6	Capsule	Upregulated
manC	NA	NA	Kpn CIP 52.145	K24	1.42961	1.12043514699933e-4	Capsule	Upregulated
orf12	NA	NA	Kpn CIP 52.145	K1	-16.68702	1.11063389651706e-11	Capsule	Downregulated
orf12	NA	NA	Kpn CIP 52.145	K3	-17.42416	2.2056529988556e-15	Capsule	Downregulated
orf12	NA	NA	Kpn CIP 52.145	K24	-15.80176	9.008042705378839e-13	Capsule	Downregulated
orf13_oatWY	NA	NA	Kpn CIP 52.145	K1	-15.13618	1.33853538182942e-9	Capsule	Downregulated
orf13_oatWY	NA	NA	Kpn CIP 52.145	K3	-15.827	1.6929580193982698e-12	Capsule	Downregulated
orf13_oatWY	NA	NA	Kpn CIP 52.145	K24	-14.19671	3.07571837468106e-10	Capsule	Downregulated
wbaZ	NA	NA	Kpn CIP 52.145	K3	13.20252	7.21711512962527e-10	Capsule	Upregulated
wbaZ	NA	NA	Kpn CIP 52.145	K24	14.08386	1.7122441257888098e-11	Capsule	Upregulated
wzy	NA	NA	Kpn CIP 52.145	K1	13.59135	8.74453504432179e-5	Capsule	Upregulated
wzy	NA	NA	Kpn CIP 52.145	K24	12.82731	7.74506863720601e-4	Capsule	Upregulated
gnd	NA	NA	Kpn ST45	K2	-1.69285	1.72071446942426e-4	Capsule	Downregulated
HFELFGGC_01575	cydB_1	Cytochrome bd-I ubiquinol oxidase subunit 2	Kpn ST45	K2	1.55827	0.00326271769782258	coreG	Upregulated
HFELFGGC_01576	cydX	Cytochrome bd-I ubiquinol oxidase subunit X	Kpn ST45	K2	2.23975	8.60086206556723e-7	coreG	Upregulated
HFELFGGC_04032	NA	hypothetical protein	Kpn ST45	K2	-1.12115	0.00632353096193761	coreG	Downregulated
HFELFGGC_05125	fecA_2	Fe(3+) dicitrate transport protein FecA	Kpn ST45	K3	-1.02418	0.00306789258452331	coreG	Downregulated
wbaZ	NA	NA	Kpn ST45	K1	-19.20701	9.010678916909698e-66	Capsule	Downregulated
wbaZ	NA	NA	Kpn ST45	K2	-18.8343	3.0050663230976794e-62	Capsule	Downregulated
wbaZ	NA	NA	Kpn ST45	K3	-1.98377	7.62099146157623e-6	Capsule	Downregulated
wcaJ	NA	NA	Kpn ST45	K2	-1.11665	0.00783018307926905	Capsule	Downregulated
wcuC	NA	NA	Kpn ST45	K1	-17.75239	1.5338424811392498e-52	Capsule	Downregulated
wcuC	NA	NA	Kpn ST45	K2	-17.37979	2.2141628888387697e-49	Capsule	Downregulated
wcuC	NA	NA	Kpn ST45	K3	-17.74821	1.5277280980928698e-52	Capsule	Downregulated
wcuD	NA	NA	Kpn ST45	K1	-17.94145	1.3744422517089697e-54	Capsule	Downregulated
wcuD	NA	NA	Kpn ST45	K2	-17.56885	2.3473733514458893e-51	Capsule	Downregulated
wcuD	NA	NA	Kpn ST45	K3	-17.93819	1.9925417820876297e-54	Capsule	Downregulated
wcuE	NA	NA	Kpn ST45	K1	-17.19879	4.1371972851341096e-53	Capsule	Downregulated
wcuE	NA	NA	Kpn ST45	K2	-16.82634	7.505934186878699e-50	Capsule	Downregulated
wcuE	NA	NA	Kpn ST45	K3	-17.20155	4.447519175690339e-53	Capsule	Downregulated
wcuG	NA	NA	Kpn ST45	K1	-16.74487	8.388351431072499e-45	Capsule	Downregulated
wcuG	NA	NA	Kpn ST45	K2	-16.37237	6.320366738572579e-42	Capsule	Downregulated
wcuG	NA	NA	Kpn ST45	K3	-16.74109	6.846505174110379e-45	Capsule	Downregulated
wcuV	NA	NA	Kpn ST45	K1	-17.05917	1.84600812173604e-48	Capsule	Downregulated
wcuV	NA	NA	Kpn ST45	K2	-16.68667	1.80018232402453e-45	Capsule	Downregulated
wcuV	NA	NA	Kpn ST45	K3	-17.0572	1.43140483418126e-48	Capsule	Downregulated
wza	NA	NA	Kpn ST45	K3	-2.04353	2.55189960884094e-7	Capsule	Downregulated
wzb	NA	NA	Kpn ST45	K3	-5.0011	1.61503670583314e-17	Capsule	Downregulated
wzc	NA	NA	Kpn ST45	K3	-2.20089	3.5994294580460202e-9	Capsule	Downregulated
wzx	NA	NA	Kpn ST45	K1	1.0875	3.80785086971123e-4	Capsule	Upregulated
wzy	NA	NA	Kpn ST45	K2	-17.00898	7.7231532403948e-48	Capsule	Downregulated
wzy	NA	NA	Kpn ST45	K3	-17.37931	5.3283863293206087e-51	Capsule	Downregulated
KL64_09	NA	NA	Kva OM26	K1	-28.37365	3.20561062551861e-6	Capsule	Downregulated
KL64_09	NA	NA	Kva OM26	K2	-28.51509	1.76561084711449e-7	Capsule	Downregulated
KL64_09	NA	NA	Kva OM26	K24	-27.43776	9.71991425831165e-5	Capsule	Downregulated
LOCKGPAJ_00492	yhcO	putative protein YhcO	Kva OM26	K24	-1.12423	0.00298582177030531	coreG	Downregulated
LOCKGPAJ_00635	lsrA	Autoinducer 2 import ATP-binding protein LsrA	Kva OM26	K2	1.42292	0.00108898776549204	coreG	Upregulated
LOCKGPAJ_01384	NA	hypothetical protein	Kva OM26	K24	-1.40452	5.282823454554e-5	coreG	Downregulated
LOCKGPAJ_02717	ssuA_2	Putative aliphatic sulfonates-binding protein	Kva OM26	K1	2.29102	7.53589114972145e-6	coreG	Upregulated
LOCKGPAJ_03480	NA	hypothetical protein	Kva OM26	K24	-1.2909	5.29669077339774e-4	coreG	Downregulated
LOCKGPAJ_03974	scmP_2	N-acetylcysteine deacetylase	Kva OM26	K1	1.1922	0.00579727566237518	coreG	Upregulated
manB	NA	NA	Kva OM26	K2	-1.06551	2.11123626941137e-4	Capsule	Downregulated
manC	NA	NA	Kva OM26	K2	-1.10381	5.2600186983047e-4	Capsule	Downregulated
wbaZ	NA	NA	Kva OM26	K1	-16.00267	6.93876171442815e-23	Capsule	Downregulated
wbaZ	NA	NA	Kva OM26	K2	-15.4422	8.60534896874617e-27	Capsule	Downregulated
wcoT	NA	NA	Kva OM26	K2	-1.0527	0.0494317123993647	Capsule	Downregulated
wcoU	NA	NA	Kva OM26	K2	-1.25094	0.0489107852770245	Capsule	Downregulated
wcuK	NA	NA	Kva OM26	K1	-28.37365	3.20561062551861e-6	Capsule	Downregulated
wcuK	NA	NA	Kva OM26	K2	-28.51509	1.76561084711449e-7	Capsule	Downregulated
wcuK	NA	NA	Kva OM26	K24	-27.50049	9.71991425831165e-5	Capsule	Downregulated
wza	NA	NA	Kva OM26	K1	2.40255	7.46056503172374e-5	Capsule	Upregulated
wzy	NA	NA	Kva OM26	K2	-15.80353	1.3272151789644597e-58	Capsule	Downregulated
