# Supplementary material for: Plug-and-play evolution of the Klebsiella pneumoniae capsule locus enables serotype exchange across genetic backgrounds
Source: PLoS Biol. 2026 Mar 25;24(3):e3003724. doi: 10.1371/journal.pbio.3003724 (PMC13043062; doi:10.1371/journal.pbio.3003724)
Supplement: S4 Table — (XLSX) [file pbio.3003724.s014.xlsx]

## Sheet: S3 Table.Mutations_Evo
S4 Table. Mutations identified in intermediately capsulated clones from evolving populations during adaptation to nutrient rich medium.
Strain	Population	Capsule-related mutations	Divisome-related mutations
Kpn NTUH K2044	1	9 G repeat instead of 10 – rmpA	∆1,451bp [tatC–tatD–rfaH]
Kpn NTUH K2044	2	9 G repeat instead of 10 – rmpA	∆1,073bp [tatC–tatD–rfaH]
		L33* – wzc
Kpn NTUH K2044	3	9 G repeat instead of 10 – rmpA	∆8bp – [ftsX]
Kpn NTUH K2044 ∆K1::K1	1	IS – wcaJ
Kpn NTUH K2044 ∆K1::K1	2	G151S – wcaJ	*354G – zipA
Kpn NTUH K2044 ∆K1::K1	3	∆3,307bp [DNJGBDGM_03300/galF]	Q126* – envC
Kpn NTUH K2044 ∆K1::K2	1	(7A repeat --> 8) +1A – wcaJ	∆305bp [tatC–tatD]
		∆76,191bp – hvplasmid
Kpn NTUH K2044 ∆K1::K2	2	L142R – rfaH	V145G – tatC
		2bp – ugd
Kpn NTUH K2044 ∆K1::K2	3	2bp – ugd
Kpn NTUH K2044 ∆K1::K3	1		V145G – tatC
Kpn NTUH K2044 ∆K1::K3	2	(ACGCCG)x2 – galE	∆1bp – tatC
Kpn NTUH K2044 ∆K1::K24	1	∆297bp – wcaJ
Kpn ST45	1	Frameshift (+T) – wcaJ	Q90* (CAG --> TAG) – tatC
Kpn ST45 ∆K24::K1	1		V145G – tatC
Kpn ST45 ∆K24::K1	2	∆1bp – wcaJ	V145G – tatC
Kpn ST45 ∆K24::K1	3	∆1bp – wcaJ	V145G – tatC
Kpn ST45 ∆K24::K24	1	I65N – wcaJ	V145G – tatC
Kpn ST45 ∆K24::K24	2		V145G – tatC
