# Supplementary material for: Plug-and-play evolution of the Klebsiella pneumoniae capsule locus enables serotype exchange across genetic backgrounds
Source: PLoS Biol. 2026 Mar 25;24(3):e3003724. doi: 10.1371/journal.pbio.3003724 (PMC13043062; doi:10.1371/journal.pbio.3003724)
Supplement: S5 Table — Evolved clones sequences were compared to their respective parental strains using breseq v.0.35.7 [77]. (XLSX) [file pbio.3003724.s015.xlsx]

## Sheet: S5 Table.Breseq_EvolvedClones
S5 Table. All mutations identified in intermediately capsulated clones from evolving populations during adaptation to nutrient rich medium.
Strain	Population	seq id	position	mutation	annotation	gene	description
Kpn NTUH K2044	1	contig_1	199.975	Δ1,451 bp		[tatC]–[rfaH]	[tatC], tatD, [rfaH]
		contig_2	10.985	(G)10→9	coding (240/588 nt)	IKMAIMAP_04914 →	Regulator of mucoid phenotype rmpA
Kpn NTUH K2044	2	contig_1	200.311	Δ1,073 bp		[tatC]–[rfaH]	[tatC], tatD, [rfaH]
		contig_1	3,540,434	A→T	L33* (TTG→TAG)	wzc ←	Tyrosine‑protein kinase wzc
		contig_2	10.985	(G)10→9	coding (240/588 nt)	IKMAIMAP_04914 →	Regulator of mucoid phenotype rmpA
Kpn NTUH K2044	3	contig_1	4,900,396	Δ8 bp	coding (176‑183/1056 nt)	ftsX ←	Cell division protein FtsX
		contig_2	10.985	(G)10→9	coding (240/588 nt)	IKMAIMAP_04914 →	Regulator of mucoid phenotype rmpA
Kpn NTUH K2044 ∆K1::K1	2	contig_1	3,528,484	C→T	G151S (GGT→AGT)	wcaJ ←	UDP‑glucose:undecaprenyl‑phosphate glucose‑1‑phosphate transferase
		contig_1	3,832,415	A→C	*354G (TGA→GGA)	zipA ←	Cell division protein ZipA
Kpn NTUH K2044 ∆K1::K1	3	contig_1	2,634,054	C→T	intergenic (+352/‑359)	glcR_2 → / → yhdN_4	HTH‑type transcriptional repressor GlcR/General stress protein 69
		contig_1	3,542,526	Δ3,307 bp		[DNJGBDGM_03300]–[galF]	[DNJGBDGM_03300], DNJGBDGM_03301, [galF]
		contig_1	5,052,860	C→T	Q126* (CAG→TAG)	envC →	Murein hydrolase activator EnvC
Kpn NTUH K2044 ∆K1::K2	1	contig_1	200.307	Δ305 bp		[tatC]–[tatD]	[tatC], [tatD]
		contig_1	3,395,838	Δ76,191 bp		intA–IKMAIMAP_03236	51 genes
		contig_1	3,528,812	(A)7→8	coding (126/1398 nt)	wcaJ ←	UDP‑glucose:undecaprenyl‑phosphate glucose‑1‑phosphate transferase
		contig_1	3,546,036	T→C	intergenic (‑162/‑598)	galF ← / → corC_4	UTP‑‑glucose‑1‑phosphate uridylyltransferase/Magnesium and cobalt efflux protein CorC
Kpn NTUH K2044 ∆K1::K2	2	contig_1	200.117	T→G	V145G (GTG→GGG)	tatC →	Sec‑independent protein translocase protein TatC
		contig_1	201,360	A→C	L142R (CTG→CGG)	rfaH ←	Transcription antitermination protein RfaH
		contig_1	3,546,036	T→C	intergenic (‑162/‑598)	galF ← / → corC_4	UTP‑‑glucose‑1‑phosphate uridylyltransferase/Magnesium and cobalt efflux protein CorC
Kpn NTUH K2044 ∆K1::K2	3	contig_1	3,546,036	T→C	intergenic (‑162/‑598)	galF ← / → corC_4	UTP‑‑glucose‑1‑phosphate uridylyltransferase/Magnesium and cobalt efflux protein CorC
Kpn NTUH K2044 ∆K1::K3	1	contig_1	200.117	T→G	V145G (GTG→GGG)	tatC →	Sec‑independent protein translocase protein TatC
		contig_1	3,540,899	(A)7→8	coding (1144/1155 nt)	mshA →	D‑inositol 3‑phosphate glycosyltransferase
Kpn NTUH K2044 ∆K1::K3	2	contig_1	200.209	Δ1 bp	coding (526/780 nt)	tatC →	Sec‑independent protein translocase protein TatC
		contig_1	1,657,786	(ACGCCG)1→2	coding (789/1017 nt)	galE ←	UDP‑glucose 4‑epimerase
Kpn NTUH K2044 ∆K1::K24	1	contig_1	1,409,940	Δ1 bp	coding (643/1377 nt)	pheP →	Phenylalanine‑specific permease
		contig_1	2,347,351	G→T	A449S (GCG→TCG)	aroP_2 →	Aromatic amino acid transport protein AroP
		contig_1	3,556,141	Δ297 bp	coding (439‑735/1398 nt)	wcaJ ←	UDP‑glucose:undecaprenyl‑phosphate glucose‑1‑phosphate transferase
Kpn ST45	1	contig_2	74,330	C→T	Q90* (CAG→TAG)	tatC →	Sec‑independent protein translocase protein TatC
		contig_38	226.416	+T	coding (225/1398 nt)	wcaJ ←	UDP‑glucose:undecaprenyl‑phosphate glucose‑1‑phosphate transferase
Kpn ST45 ∆K24::K1	1	contig_42	319.472	A→G	intergenic (‑32/–)	contig_04630 ← / –	5S ribosomal RNA/–
Kpn ST45 ∆K24::K1	2	91906_3160	221.124	Δ1 bp	coding (967/1404 nt)	wcaJ ←	UDP‑glucose:undecaprenyl‑phosphate glucose‑1‑phosphate transferase
		contig_2	74.496	T→G	V145G (GTG→GGG)	tatC →	Sec‑independent protein translocase protein TatC
		contig_29	329.844	G→C	intergenic (+212/–)	ybiT → / –	putative ABC transporter ATP‑binding protein YbiT/–
		contig_33	248.672	G→A	D217N (GAT→AAT)	contig_02211 →	hypothetical protein
Kpn ST45 ∆K24::K1	3	contig_2	74.496	T→G	V145G (GTG→GGG)	tatC →	Sec‑independent protein translocase protein TatC
		contig_33	248.672	G→A	D217N (GAT→AAT)	contig_02211 →	hypothetical protein
		contig_46	167.495	G→C	intergenic (+576/–)	virB → / –	Virulence regulon transcriptional activator VirB/–
		contig_46	167.497	A→G	intergenic (+578/–)	virB → / –	Virulence regulon transcriptional activator VirB/–
		contig_46	167.501	C→T	intergenic (+582/–)	virB → / –	Virulence regulon transcriptional activator VirB/–
		contig_46	167.527	T→C	intergenic (+608/–)	virB → / –	Virulence regulon transcriptional activator VirB/–
		contig_53	799	T→C	L225P (CTT→CCT)	contig_05283 →	hypothetical protein
Kpn ST45 ∆K24::K24	1	91906_4103	226.447	A→T	I65N (ATT→AAT)	wcaJ ←	UDP‑glucose:undecaprenyl‑phosphate glucose‑1‑phosphate transferase
		contig_2	74.496	T→G	V145G (GTG→GGG)	tatC →	Sec‑independent protein translocase protein TatC
		contig_46	167.495	G→C	intergenic (+576/–)	virB → / –	Virulence regulon transcriptional activator VirB/–
		contig_46	167.497	A→G	intergenic (+578/–)	virB → / –	Virulence regulon transcriptional activator VirB/–
		contig_46	167.501	C→T	intergenic (+582/–)	virB → / –	Virulence regulon transcriptional activator VirB/–
		contig_46	167.527	T→C	intergenic (+608/–)	virB → / –	Virulence regulon transcriptional activator VirB/–
		contig_55	1	Δ563 bp	intergenic (–/–)	– / –	–/–
