# Supplementary material for: Plug-and-play evolution of the Klebsiella pneumoniae capsule locus enables serotype exchange across genetic backgrounds
Source: PLoS Biol. 2026 Mar 25;24(3):e3003724. doi: 10.1371/journal.pbio.3003724 (PMC13043062; doi:10.1371/journal.pbio.3003724)
Supplement: S6 Table — (XLSX) [file pbio.3003724.s016.xlsx]

## Sheet: S6 Table.Strains
S6 Table. Strains used in this study
Capsule swap mutants
			Output from Kleborate v3 (Lam et al. 2021)
Name	Genotype	Source	klebsiella__rmst__RmST	klebsiella__rmst__RmpADC	klebsiella__rmst__rmpA	klebsiella__rmst__rmpD	klebsiella__rmst__rmpC	klebsiella__rmst__spurious_rmst_hits
Kpn NTUH K2044	K1 O1αβ,2β ST23	Human liver abscess, Taiwan, Wu et al. 2009	119,ST26	rmp 3; ICEKp1 (truncated),rmp 1; KpVP-1	11.2	38-86%,2	6.2	-
Kpn BJ1	K2 O1αβ,2α ST380	Human liver abscess, France, Blin et al. 2017	7	rmp 2; KpVP-2	3	6	5	-
Kpn CIP 52.145	K2 O1αβ,2α ST66 Virulent	Ref K2, Indonesia, Blin et al. 2017	2	rmp 2; KpVP-2	9	32	5	-
Kpn ST45	K24 O2α ST45	Human carriage, feces, Netherlands, Blin et al. 2017	0	-	-	-	-	-
K. variicola OM26	K64 O3αβ	Environmental, France, CIP 80.47	0	-	-	-	-	-
Name	Genotype	Source
Kpn NTUH K2044 ∆cap	Kpn NTUH K2044 with complete capsule locus deletion (from galF to ugd)	Haudiquet et al. 2024
Kpn NTUH K2044 ∆K1::K1	Kpn NTUH K2044 replacement of native capsule locus by K1 capsule locus cloned using Kpn SB4385	Haudiquet et al. 2024
Kpn NTUH K2044 ∆K1::K2	Kpn NTUH K2044 replacement of native capsule locus by K2 capsule locus cloned using Kpn BJ1	Haudiquet et al. 2024
Kpn NTUH K2044 ∆K1::K3	Kpn NTUH K2044 replacement of native capsule locus by K3 capsule locus cloned using Kpn ATCC 13883T	Haudiquet et al. 2024
Kpn NTUH K2044 ∆K1::K24	Kpn NTUH K2044 replacement of native capsule locus by K24 capsule locus cloned using Kpn SB1170	Haudiquet et al. 2024
Kpn BJ1 ∆cap	Kpn BJ1 with complete capsule locus deletion (from galF to ugd)	Haudiquet et al. 2024
Kpn BJ1 ∆K2::K1	Kpn BJ1 replacement of native capsule locus by K1 capsule locus cloned using Kpn SB4385	Haudiquet et al. 2024
Kpn BJ1 ∆K2::K2	Kpn BJ1 replacement of native capsule locus by K2 capsule locus cloned using Kpn BJ1	Haudiquet et al. 2024
Kpn BJ1 ∆K2::K3	Kpn BJ1 replacement of native capsule locus by K3 capsule locus cloned using Kpn ATCC 13883T	Haudiquet et al. 2024
Kpn BJ1 ∆K2::K24	Kpn BJ1 replacement of native capsule locus by K24 capsule locus cloned using Kpn SB1170	Haudiquet et al. 2024
Kpn CIP 52.145 ∆cap	Kpn CIP 52.145 with complete capsule locus deletion (from galF to ugd)	This work
Kpn CIP 52.145 ∆K2::K1	Kpn CIP 52.145 replacement of native capsule locus by K1 capsule locus cloned using Kpn SB4385	This work
Kpn CIP 52.145 ∆K2::K2	Kpn CIP 52.145 replacement of native capsule locus by K2 capsule locus cloned using Kpn BJ1	This work
Kpn CIP 52.145 ∆K2::K3	Kpn CIP 52.145 replacement of native capsule locus by K3 capsule locus cloned using Kpn ATCC 13883T	This work
Kpn CIP 52.145 ∆K2::K24	Kpn CIP 52.145 replacement of native capsule locus by K24 capsule locus cloned using Kpn SB1170	This work
Kpn SB1170 ∆cap	Kpn SB1170 with complete capsule locus deletion (from galF to ugd)	Haudiquet et al. 2024
Kpn SB1170 ∆K24::K1	Kpn SB1170 replacement of native capsule locus by K1 capsule locus cloned using Kpn SB4385	Haudiquet et al. 2024
Kpn SB1170 ∆K24::K2	Kpn SB1170 replacement of native capsule locus by K2 capsule locus cloned using Kpn BJ1	Haudiquet et al. 2024
Kpn SB1170 ∆K24::K3	Kpn SB1170 replacement of native capsule locus by K3 capsule locus cloned using Kpn ATCC 13883T	Haudiquet et al. 2024
Kpn SB1170 ∆K24::K24	Kpn SB1170 replacement of native capsule locus by K24 capsule locus cloned using Kpn SB1170	Haudiquet et al. 2024
Kpn CIP 80.47 ∆cap	Kpn CIP 80.47 with complete capsule locus deletion (from galF to ugd)	This work
Kpn CIP 80.47 ∆K64::K1	Kpn CIP 80.47 replacement of native capsule locus by K1 capsule locus cloned using Kpn SB4385	This work
Kpn CIP 80.47 ∆K64::K2	Kpn CIP 80.47 replacement of native capsule locus by K2 capsule locus cloned using Kpn BJ1	This work
Kpn CIP 80.47 ∆K64::K24	Kpn CIP 80.47 replacement of native capsule locus by K24 capsule locus cloned using Kpn SB1170	This work
mCherry mutants
Name	Genotype	Source
Kpn NTUH K2044 mCherry::attTn7	Cloning of mCherry (under Lpp constitutive promoter) into the att:Tn7 site of Kpn NTUH K2044	This work
Kpn NTUH K2044 ∆cap mCherry::attTn7	Cloning of mCherry (under Lpp constitutive promoter) into the att:Tn7 site of Kpn NTUH K2044 ∆cap	This work
Kpn NTUH K2044 ∆K1::K1 mCherry::attTn7	Cloning of mCherry (under Lpp constitutive promoter) into the att:Tn7 site of Kpn NTUH K2044 ∆K1::K1	This work
Kpn NTUH K2044 ∆K1::K2 mCherry::attTn7	Cloning of mCherry (under Lpp constitutive promoter) into the att:Tn7 site of Kpn NTUH K2044 ∆K1::K2	This work
Kpn NTUH K2044 ∆K1::K3 mCherry::attTn7	Cloning of mCherry (under Lpp constitutive promoter) into the att:Tn7 site of Kpn NTUH K2044 ∆K1::K3	This work
Kpn NTUH K2044 ∆K1::K24 mCherry::attTn7	Cloning of mCherry (under Lpp constitutive promoter) into the att:Tn7 site of Kpn NTUH K2044 ∆K1::K24	This work
Kpn BJ1 mCherry::attTn7	Cloning of mCherry (under Lpp constitutive promoter) into the att:Tn7 site of Kpn BJ1	This work
Kpn BJ1 ∆cap mCherry::attTn7	Cloning of mCherry (under Lpp constitutive promoter) into the att:Tn7 site of Kpn BJ1 ∆cap	This work
Kpn BJ1 ∆K2::K1 mCherry::attTn7	Cloning of mCherry (under Lpp constitutive promoter) into the att:Tn7 site of Kpn BJ1 ∆K2::K1	This work
Kpn BJ1 ∆K2::K2 mCherry::attTn7	Cloning of mCherry (under Lpp constitutive promoter) into the att:Tn7 site of Kpn BJ1 ∆K2::K2	This work
Kpn BJ1 ∆K2::K3 mCherry::attTn7	Cloning of mCherry (under Lpp constitutive promoter) into the att:Tn7 site of Kpn BJ1 ∆K2::K3	This work
Kpn BJ1 ∆K2::K24 mCherry::attTn7	Cloning of mCherry (under Lpp constitutive promoter) into the att:Tn7 site of Kpn BJ1 ∆K2::K24	This work
Kpn CIP 52.145 mCherry::attTn7	Cloning of mCherry (under Lpp constitutive promoter) into the att:Tn7 site of Kpn CIP 52.145	This work
Kpn CIP 52.145 ∆cap mCherry::attTn7	Cloning of mCherry (under Lpp constitutive promoter) into the att:Tn7 site of Kpn CIP 52.145 ∆cap	This work
Kpn CIP 52.145 ∆K2::K1 mCherry::attTn7	Cloning of mCherry (under Lpp constitutive promoter) into the att:Tn7 site of Kpn CIP 52.145 ∆K2::K1	This work
Kpn CIP 52.145 ∆K2::K2 mCherry::attTn7	Cloning of mCherry (under Lpp constitutive promoter) into the att:Tn7 site of Kpn CIP 52.145 ∆K2::K2	This work
Kpn CIP 52.145 ∆K2::K3 mCherry::attTn7	Cloning of mCherry (under Lpp constitutive promoter) into the att:Tn7 site of Kpn CIP 52.145 ∆K2::K3	This work
Kpn CIP 52.145 ∆K2::K24 mCherry::attTn7	Cloning of mCherry (under Lpp constitutive promoter) into the att:Tn7 site of Kpn CIP 52.145 ∆K2::K24	This work
Kpn SB1170 mCherry::attTn7	Cloning of mCherry (under Lpp constitutive promoter) into the att:Tn7 site of Kpn SB1170	This work
Kpn SB1170 ∆cap mCherry::attTn7	Cloning of mCherry (under Lpp constitutive promoter) into the att:Tn7 site of Kpn SB1170 ∆cap	This work
Kpn SB1170 ∆K24::K1 mCherry::attTn7	Cloning of mCherry (under Lpp constitutive promoter) into the att:Tn7 site of Kpn SB1170 ∆K24::K1	This work
Kpn SB1170 ∆K24::K2 mCherry::attTn7	Cloning of mCherry (under Lpp constitutive promoter) into the att:Tn7 site of Kpn SB1170 ∆K24::K2	This work
Kpn SB1170 ∆K24::K3 mCherry::attTn7	Cloning of mCherry (under Lpp constitutive promoter) into the att:Tn7 site of Kpn SB1170 ∆K24::K3	This work
Kpn SB1170 ∆K24::K24 mCherry::attTn7	Cloning of mCherry (under Lpp constitutive promoter) into the att:Tn7 site of Kpn SB1170 ∆K24::K24	This work
