# Supplementary material for: Plug-and-play evolution of the Klebsiella pneumoniae capsule locus enables serotype exchange across genetic backgrounds
Source: PLoS Biol. 2026 Mar 25;24(3):e3003724. doi: 10.1371/journal.pbio.3003724 (PMC13043062; doi:10.1371/journal.pbio.3003724)
Supplement: S7 Table — (XLSX) [file pbio.3003724.s017.xlsx]

## Sheet: S7 Table.Primers&Plasmids
S7 Table. Promers and Vectors used in this study
Capsule swap mutants construction
Name	Sequence	Usage
Del_cassette_Fwd	GCCGGATATCATCCTTGACGG	Capsule deletion
Del_cassette_Rev	AGGTTGTCGTACAGCGCAC	Capsule deletion
galF_capture_Fwd	CTTCGAGGAGTGCGTCACC	Capsule cloning
ugd_capture_Rev	CGTATTGTCATCGGTGAGCG	Capsule cloning
mCherry mutants construction
Name	Sequence	Usage
mCherry_promoter_Fwd	ggtgcaaataaaaagggccgccgtcggcaatcaaaaaaatattctcaac	mCherry cloning
mCherry_terminator_Rev	cggttgagtaaagcatcctatcttgcaaagggcggcagtagcgcggtggtcc	mCherry cloning
Tn7_pKNG_Fwd	cttccgctcaggtccttgtcctttaacgaggattgttacCAGGACAAGCGTATTGAG	pKNG101 queue for Gibson and Tn7 homologous region for homologous recombination
Tn7_pKNG_Rev	cataagtagaagcagcaacccaagtagctttaccagcatcCCAATACCCTGGTAGTTC	pKNG101 queue for Gibson and Tn7 homologous region for homologous recombination
att_Tn7verif_Fwd	CCAGTTCGCCGGATTTCACG	To verify insertion of the gene at the correct spot
att_Tn7verif_Rev	TCAGGATGCGTCTATCGAGC	To verify insertion of the gene at the correct spot
mCherry_promoter_Fwd	ggtgcaaataaaaagggccgccgtcggcaatcaaaaaaatattctcaac	To amplify mCherry gene
mCherry_promoter_Rev	cggttgagtaaagcatcctatcttgcaaagggcggcagtagcgcggtggtcc	To amplify mCherry gene
Mutations verification
Name	Sequence	Usage
tatABCDrfaH_Fwd	CAATTCATCATCTGTCATAGGGGAACGTG	tatABCDrfaH amplification
tatABCDrfaH_Rev	CTTGCCGTTATTAGAAGTGGAATGAGTCATT	tatABCDrfaH amplification
Plasmids
Name	Sequence	Antibiotics resistance	Source
pKOBEG199	obtained by blunt subcloning the KpnI-HindIII fragment containing the Red region and araC gene of pKOBEG at the ScaI site of pBR322. Not thermosensible.	Tetracyclin	Balestrino et al., 2005, J Bac 187(8)
pTKRED	I-SceI (pBAD) and Lambda Red (pLac) expression vector, induction 0.2% glucose	Spectinomycin	https://www.addgene.org/41062/
pMPIII	Constitutive expression of the FLP recombinase for FRT cassette excision, thermosensitive	Carbamycin, Spectinomycin	Marie-Eve Val gift
pKNG101	pKNG101,oriR6K, strAB genes encoding the streptomycin phosphotransferase (SmR), an origin of transfer (mobRK2), the sacB gene mediating sucrose sensitivity, and multiple cloning sites	Streptomycin	Kaniga et al., 1991, Gene. 109:137-141
