# Supplementary material for: Plug-and-play evolution of the Klebsiella pneumoniae capsule locus enables serotype exchange across genetic backgrounds
Source: PLoS Biol. 2026 Mar 25;24(3):e3003724. doi: 10.1371/journal.pbio.3003724 (PMC13043062; doi:10.1371/journal.pbio.3003724)
Supplement: S8 Table — Capsule-swapped strains sequences were compared to their respective native strains using breseq v.0.35.7 [77]. (XLSX) [file pbio.3003724.s018.xlsx]

## Sheet: S8 Table.Breseq_SwapConstruct
S8 Table. Breseq analysis of capsule-swapped construction compared to their respective WT strains
Genetic background	Capsule type	seq id	position	mutation	annotation	gene	description	comment
This work
Kpn CIP 52.145	∆cap	KLPN.0420.00010.0001_polypolish5439153	504.318	C→T	P48S (CCT→TCC)	oadG_1 →	Oxaloacetate decarboxylase gamma chain	from ∆cap intermediate
		KLPN.0420.00010.0001_polypolish5439153	504.32	T→C	P48S (CCT→TCC)	oadG_1 →	Oxaloacetate decarboxylase gamma chain	from ∆cap intermediate
		KLPN.0420.00010.0001_polypolish5439153	504.331	A→C	E52A (GAA→GCA)	oadG_1 →	Oxaloacetate decarboxylase gamma chain	from ∆cap intermediate
		KLPN.0420.00010.0001_polypolish5439153	504.333	C→G	P53A (CCG→GCG)	oadG_1 →	Oxaloacetate decarboxylase gamma chain	from ∆cap intermediate
		KLPN.0420.00010.0001_polypolish5439153	506.024	3 bp→33 bp	coding (1581‑1583/1791 nt)	oadA_1 →	Oxaloacetate decarboxylase alpha chain	?
		KLPN.0420.00010.0001_polypolish5439153	506,095	C→A	A551E (GCA→GAA)	oadA_1 →	Oxaloacetate decarboxylase alpha chain	from ∆cap intermediate
		KLPN.0420.00010.0001_polypolish5439153	506.111	A→G	L556L (CTA→CTG)	oadA_1 →	Oxaloacetate decarboxylase alpha chain	from ∆cap intermediate
		KLPN.0420.00010.0001_polypolish5439153	506.135	A→G	E564E (GAA→GAG)	oadA_1 →	Oxaloacetate decarboxylase alpha chain	from ∆cap intermediate
		KLPN.0420.00010.0001_polypolish5439153	506.225	C→T	T594T (ACC→ACT)	oadA_1 →	Oxaloacetate decarboxylase alpha chain	from ∆cap intermediate
		KLPN.0420.00010.0001_polypolish5439153	506.238	2 bp→CG	intergenic (+4/‑11)	oadA_1 → / → oadB_1	Oxaloacetate decarboxylase alpha chain/Oxaloacetate decarboxylase beta chain	from ∆cap intermediate
		KLPN.0420.00010.0001_polypolish5439153	506.273	T→C	I8I (ATT→ATC)	oadB_1 →	Oxaloacetate decarboxylase beta chain	from ∆cap intermediate
		KLPN.0420.00010.0001_polypolish5439153	506.313	3 bp→GCG	coding (64‑66/1197 nt)	oadB_1 →	Oxaloacetate decarboxylase beta chain	from ∆cap intermediate
		KLPN.0420.00010.0001_polypolish5439153	1,553,955	+G	coding (1249/1455 nt)	BOFEGDIJ_01540 →	hypothetical protein	from ∆cap intermediate
		KLPN.0420.00010.0001_polypolish5439153	1,554,040	T→C	L445P (CTA→CCA)	BOFEGDIJ_01540 →	hypothetical protein	from ∆cap intermediate
		KLPN.0420.00010.0001_polypolish5439153	1,554,049	C→T	T448M (ACG→ATG)	BOFEGDIJ_01540 →	hypothetical protein	from ∆cap intermediate
		KLPN.0420.00010.0001_polypolish5439153	1,554,058	G→T	G451V (GGA→GTA)	BOFEGDIJ_01540 →	hypothetical protein	from ∆cap intermediate
		KLPN.0420.00010.0001_polypolish5439153	2,311,182	C→T	T101T (ACC→ACT)	tktA_3 →	Transketolase 1	from ∆cap intermediate
		KLPN.0420.00010.0001_polypolish5439153	2,311,815	C→T	N312N (AAC→AAT)	tktA_3 →	Transketolase 1	from ∆cap intermediate
		KLPN.0420.00010.0001_polypolish5439153	5,025,749	C→T	A50A (GCG→GCA)	lamB_3 ←	Maltoporin	from ∆cap intermediate
Kpn CIP 52.145	K1	KLPN.0420.00010.0001_polypolish5439153	504.318	C→T	P48S (CCT→TCC)	oadG_1 →	Oxaloacetate decarboxylase gamma chain	from ∆cap intermediate
		KLPN.0420.00010.0001_polypolish5439153	504.32	T→C	P48S (CCT→TCC)	oadG_1 →	Oxaloacetate decarboxylase gamma chain	from ∆cap intermediate
		KLPN.0420.00010.0001_polypolish5439153	504.331	A→C	E52A (GAA→GCA)	oadG_1 →	Oxaloacetate decarboxylase gamma chain	from ∆cap intermediate
		KLPN.0420.00010.0001_polypolish5439153	504.333	C→G	P53A (CCG→GCG)	oadG_1 →	Oxaloacetate decarboxylase gamma chain	from ∆cap intermediate
		KLPN.0420.00010.0001_polypolish5439153	506.111	A→G	L556L (CTA→CTG)	oadA_1 →	Oxaloacetate decarboxylase alpha chain	from ∆cap intermediate
		KLPN.0420.00010.0001_polypolish5439153	506.135	A→G	E564E (GAA→GAG)	oadA_1 →	Oxaloacetate decarboxylase alpha chain	from ∆cap intermediate
		KLPN.0420.00010.0001_polypolish5439153	506.225	C→T	T594T (ACC→ACT)	oadA_1 →	Oxaloacetate decarboxylase alpha chain	from ∆cap intermediate
		KLPN.0420.00010.0001_polypolish5439153	506.238	2 bp→CG	intergenic (+4/‑11)	oadA_1 → / → oadB_1	Oxaloacetate decarboxylase alpha chain/Oxaloacetate decarboxylase beta chain	from ∆cap intermediate
		KLPN.0420.00010.0001_polypolish5439153	506.273	T→C	I8I (ATT→ATC)	oadB_1 →	Oxaloacetate decarboxylase beta chain	from ∆cap intermediate
		KLPN.0420.00010.0001_polypolish5439153	506.313	3 bp→GCG	coding (64‑66/1197 nt)	oadB_1 →	Oxaloacetate decarboxylase beta chain	from ∆cap intermediate
		KLPN.0420.00010.0001_polypolish5439153	657.074	(CTCTGCGC)1→2	intergenic (‑102/+117)	rpoD ← / ← dnaG	RNA polymerase sigma factor RpoD/DNA primase	specific
		KLPN.0420.00010.0001_polypolish5439153	1,553,955	+G	coding (1249/1455 nt)	BOFEGDIJ_01540 →	hypothetical protein	from ∆cap intermediate
		KLPN.0420.00010.0001_polypolish5439153	1,554,040	T→C	L445P (CTA→CCA)	BOFEGDIJ_01540 →	hypothetical protein	from ∆cap intermediate
		KLPN.0420.00010.0001_polypolish5439153	1,554,049	C→T	T448M (ACG→ATG)	BOFEGDIJ_01540 →	hypothetical protein	from ∆cap intermediate
		KLPN.0420.00010.0001_polypolish5439153	1,554,058	G→T	G451V (GGA→GTA)	BOFEGDIJ_01540 →	hypothetical protein	specific
		KLPN.0420.00010.0001_polypolish5439153	1,554,219	Δ1 bp	coding (46/717 nt)	BOFEGDIJ_01541 →	hypothetical protein	from ∆cap intermediate
		KLPN.0420.00010.0001_polypolish5439153	2,311,182	C→T	T101T (ACC→ACT)	tktA_3 →	Transketolase 1	from ∆cap intermediate
		KLPN.0420.00010.0001_polypolish5439153	2,311,815	C→T	N312N (AAC→AAT)	tktA_3 →	Transketolase 1	from ∆cap intermediate
		KLPN.0420.00010.0001_polypolish5439153	3,013,392	A→G	intergenic (+276/+157)	yofA_1 → / ← dipZ	HTH‑type transcriptional regulator YofA/Protein DipZ	specific
		KLPN.0420.00010.0001_polypolish5439153	5,025,749	C→T	A50A (GCG→GCA)	lamB_3 ←	Maltoporin	from ∆cap intermediate
Kpn CIP 52.145	K2	KLPN.0420.00010.0001_polypolish5439153	504.32	T→C	P48P (CCT→CCC)	oadG_1 →	Oxaloacetate decarboxylase gamma chain	from ∆cap intermediate
		KLPN.0420.00010.0001_polypolish5439153	504.331	A→C	E52A (GAA→GCA)	oadG_1 →	Oxaloacetate decarboxylase gamma chain	from ∆cap intermediate
		KLPN.0420.00010.0001_polypolish5439153	504.333	C→G	P53A (CCG→GCG)	oadG_1 →	Oxaloacetate decarboxylase gamma chain	from ∆cap intermediate
		KLPN.0420.00010.0001_polypolish5439153	506.026	C→T	T528I (ACC→ATC)	oadA_1 →	Oxaloacetate decarboxylase alpha chain	specific
		KLPN.0420.00010.0001_polypolish5439153	506.095	C→A	A551E (GCA→GAA)	oadA_1 →	Oxaloacetate decarboxylase alpha chain	from ∆cap intermediate
		KLPN.0420.00010.0001_polypolish5439153	506.111	A→G	L556L (CTA→CTG)	oadA_1 →	Oxaloacetate decarboxylase alpha chain	from ∆cap intermediate
		KLPN.0420.00010.0001_polypolish5439153	506.135	A→G	E564E (GAA→GAG)	oadA_1 →	Oxaloacetate decarboxylase alpha chain	from ∆cap intermediate
		KLPN.0420.00010.0001_polypolish5439153	506.225	C→T	T594T (ACC→ACT)	oadA_1 →	Oxaloacetate decarboxylase alpha chain	from ∆cap intermediate
		KLPN.0420.00010.0001_polypolish5439153	506.238	2 bp→CG	intergenic (+4/‑11)	oadA_1 → / → oadB_1	Oxaloacetate decarboxylase alpha chain/Oxaloacetate decarboxylase beta chain	from ∆cap intermediate
		KLPN.0420.00010.0001_polypolish5439153	506.273	T→C	I8I (ATT→ATC)	oadB_1 →	Oxaloacetate decarboxylase beta chain	from ∆cap intermediate
		KLPN.0420.00010.0001_polypolish5439153	506.313	3 bp→GCG	coding (64‑66/1197 nt)	oadB_1 →	Oxaloacetate decarboxylase beta chain	from ∆cap intermediate
		KLPN.0420.00010.0001_polypolish5439153	506.462	C→T	A71A (GCC→GCT)	oadB_1 →	Oxaloacetate decarboxylase beta chain	specific
		KLPN.0420.00010.0001_polypolish5439153	1,553,955	+G	coding (1249/1455 nt)	BOFEGDIJ_01540 →	hypothetical protein	from ∆cap intermediate
		KLPN.0420.00010.0001_polypolish5439153	1,554,040	T→C	L445P (CTA→CCA)	BOFEGDIJ_01540 →	hypothetical protein	from ∆cap intermediate
		KLPN.0420.00010.0001_polypolish5439153	1,554,049	C→T	T448M (ACG→ATG)	BOFEGDIJ_01540 →	hypothetical protein	from ∆cap intermediate
		KLPN.0420.00010.0001_polypolish5439153	1,554,058	G→T	G451V (GGA→GTA)	BOFEGDIJ_01540 →	hypothetical protein	from ∆cap intermediate
		KLPN.0420.00010.0001_polypolish5439153	1,554,219	Δ1 bp	coding (46/717 nt)	BOFEGDIJ_01541 →	hypothetical protein	commun with K1
		KLPN.0420.00010.0001_polypolish5439153	1,554,783	C→G	Q204E (CAA→GAA)	BOFEGDIJ_01541 →	hypothetical protein	specific
		KLPN.0420.00010.0001_polypolish5439153	1,554,791	G→A	T206T (ACG→ACA)	BOFEGDIJ_01541 →	hypothetical protein	specific
		KLPN.0420.00010.0001_polypolish5439153	2,311,182	C→T	T101T (ACC→ACT)	tktA_3 →	Transketolase 1	from ∆cap intermediate
		KLPN.0420.00010.0001_polypolish5439153	2,311,815	C→T	N312N (AAC→AAT)	tktA_3 →	Transketolase 1	from ∆cap intermediate
		KLPN.0420.00010.0001_polypolish5439153	5,025,749	C→T	A50A (GCG→GCA)	lamB_3 ←	Maltoporin	from ∆cap intermediate
Kpn CIP 52.145	K3	KLPN.0420.00010.0001_polypolish5439153	504.32	T→C	P48P (CCT→CCC)	oadG_1 →	Oxaloacetate decarboxylase gamma chain	from ∆cap intermediate
		KLPN.0420.00010.0001_polypolish5439153	504.331	A→C	E52A (GAA→GCA)	oadG_1 →	Oxaloacetate decarboxylase gamma chain	from ∆cap intermediate
		KLPN.0420.00010.0001_polypolish5439153	504.333	C→G	P53A (CCG→GCG)	oadG_1 →	Oxaloacetate decarboxylase gamma chain	from ∆cap intermediate
		KLPN.0420.00010.0001_polypolish5439153	506.095	C→A	A551E (GCA→GAA)	oadA_1 →	Oxaloacetate decarboxylase alpha chain	from ∆cap intermediate
		KLPN.0420.00010.0001_polypolish5439153	506.111	A→G	L556L (CTA→CTG)	oadA_1 →	Oxaloacetate decarboxylase alpha chain	from ∆cap intermediate
		KLPN.0420.00010.0001_polypolish5439153	506.135	A→G	E564E (GAA→GAG)	oadA_1 →	Oxaloacetate decarboxylase alpha chain	from ∆cap intermediate
		KLPN.0420.00010.0001_polypolish5439153	506.225	C→T	T594T (ACC→ACT)	oadA_1 →	Oxaloacetate decarboxylase alpha chain	from ∆cap intermediate
		KLPN.0420.00010.0001_polypolish5439153	506.238	2 bp→CG	intergenic (+4/‑11)	oadA_1 → / → oadB_1	Oxaloacetate decarboxylase alpha chain/Oxaloacetate decarboxylase beta chain	from ∆cap intermediate
		KLPN.0420.00010.0001_polypolish5439153	506.273	T→C	I8I (ATT→ATC)	oadB_1 →	Oxaloacetate decarboxylase beta chain	from ∆cap intermediate
		KLPN.0420.00010.0001_polypolish5439153	506.313	3 bp→GCG	coding (64‑66/1197 nt)	oadB_1 →	Oxaloacetate decarboxylase beta chain	from ∆cap intermediate
		KLPN.0420.00010.0001_polypolish5439153	506.462	C→T	A71A (GCC→GCT)	oadB_1 →	Oxaloacetate decarboxylase beta chain	commun with K2
		KLPN.0420.00010.0001_polypolish5439153	1,553,955	+G	coding (1249/1455 nt)	BOFEGDIJ_01540 →	hypothetical protein	from ∆cap intermediate
		KLPN.0420.00010.0001_polypolish5439153	1,554,040	T→C	L445P (CTA→CCA)	BOFEGDIJ_01540 →	hypothetical protein	from ∆cap intermediate
		KLPN.0420.00010.0001_polypolish5439153	1,554,049	C→T	T448M (ACG→ATG)	BOFEGDIJ_01540 →	hypothetical protein	from ∆cap intermediate
		KLPN.0420.00010.0001_polypolish5439153	1,554,058	G→T	G451V (GGA→GTA)	BOFEGDIJ_01540 →	hypothetical protein	from ∆cap intermediate
		KLPN.0420.00010.0001_polypolish5439153	1,554,219	Δ1 bp	coding (46/717 nt)	BOFEGDIJ_01541 →	hypothetical protein	commun with K1, K2
		KLPN.0420.00010.0001_polypolish5439153	1,554,783	C→G	Q204E (CAA→GAA)	BOFEGDIJ_01541 →	hypothetical protein	commun with K2
		KLPN.0420.00010.0001_polypolish5439153	1,554,791	G→A	T206T (ACG→ACA)	BOFEGDIJ_01541 →	hypothetical protein	commun with K2
		KLPN.0420.00010.0001_polypolish5439153	2,311,182	C→T	T101T (ACC→ACT)	tktA_3 →	Transketolase 1	from ∆cap intermediate
		KLPN.0420.00010.0001_polypolish5439153	2,311,815	C→T	N312N (AAC→AAT)	tktA_3 →	Transketolase 1	from ∆cap intermediate
		KLPN.0420.00010.0001_polypolish5439153	5,025,749	C→T	A50A (GCG→GCA)	lamB_3 ←	Maltoporin	from ∆cap intermediate
Kpn CIP 52.145	K24	KLPN.0420.00010.0001_polypolish5439153	504.318	C→T	P48S (CCT→TCC)	oadG_1 →	Oxaloacetate decarboxylase gamma chain	from ∆cap intermediate
		KLPN.0420.00010.0001_polypolish5439153	504.32	T→C	P48S (CCT→TCC)	oadG_1 →	Oxaloacetate decarboxylase gamma chain	from ∆cap intermediate
		KLPN.0420.00010.0001_polypolish5439153	504.331	A→C	E52A (GAA→GCA)	oadG_1 →	Oxaloacetate decarboxylase gamma chain	from ∆cap intermediate
		KLPN.0420.00010.0001_polypolish5439153	504.333	C→G	P53A (CCG→GCG)	oadG_1 →	Oxaloacetate decarboxylase gamma chain	from ∆cap intermediate
		KLPN.0420.00010.0001_polypolish5439153	506.111	A→G	L556L (CTA→CTG)	oadA_1 →	Oxaloacetate decarboxylase alpha chain	from ∆cap intermediate
		KLPN.0420.00010.0001_polypolish5439153	506.135	A→G	E564E (GAA→GAG)	oadA_1 →	Oxaloacetate decarboxylase alpha chain	from ∆cap intermediate
		KLPN.0420.00010.0001_polypolish5439153	506.225	C→T	T594T (ACC→ACT)	oadA_1 →	Oxaloacetate decarboxylase alpha chain	from ∆cap intermediate
		KLPN.0420.00010.0001_polypolish5439153	506.238	2 bp→CG	intergenic (+4/‑11)	oadA_1 → / → oadB_1	Oxaloacetate decarboxylase alpha chain/Oxaloacetate decarboxylase beta chain	from ∆cap intermediate
		KLPN.0420.00010.0001_polypolish5439153	506.273	T→C	I8I (ATT→ATC)	oadB_1 →	Oxaloacetate decarboxylase beta chain	from ∆cap intermediate
		KLPN.0420.00010.0001_polypolish5439153	506.313	3 bp→GCG	coding (64‑66/1197 nt)	oadB_1 →	Oxaloacetate decarboxylase beta chain	from ∆cap intermediate
		KLPN.0420.00010.0001_polypolish5439153	1,553,955	+G	coding (1249/1455 nt)	BOFEGDIJ_01540 →	hypothetical protein	from ∆cap intermediate
		KLPN.0420.00010.0001_polypolish5439153	1,554,040	T→C	L445P (CTA→CCA)	BOFEGDIJ_01540 →	hypothetical protein	from ∆cap intermediate
		KLPN.0420.00010.0001_polypolish5439153	1,554,049	C→T	T448M (ACG→ATG)	BOFEGDIJ_01540 →	hypothetical protein	from ∆cap intermediate
		KLPN.0420.00010.0001_polypolish5439153	1,554,058	G→T	G451V (GGA→GTA)	BOFEGDIJ_01540 →	hypothetical protein	from ∆cap intermediate
		KLPN.0420.00010.0001_polypolish5439153	1,554,219	Δ1 bp	coding (46/717 nt)	BOFEGDIJ_01541 →	hypothetical protein	commun with K1, K2, K3
		KLPN.0420.00010.0001_polypolish5439153	2,311,182	C→T	T101T (ACC→ACT)	tktA_3 →	Transketolase 1	from ∆cap intermediate
		KLPN.0420.00010.0001_polypolish5439153	3,013,392	A→G	intergenic (+276/+157)	yofA_1 → / ← dipZ	HTH‑type transcriptional regulator YofA/Protein DipZ	specific
		KLPN.0420.00010.0001_polypolish5439153	5,025,749	C→T	A50A (GCG→GCA)	lamB_3 ←	Maltoporin	from ∆cap intermediate
Kva OM26	∆cap	10_polypolish	1	Δ106 bp	intergenic (–/–)	– / –	–/–	from ∆cap intermediate
		11_polypolish	1	Δ104 bp	intergenic (–/–)	– / –	–/–	from ∆cap intermediate
		8_polypolish	1	Δ5,045 bp		ECJCKNKO_05046–ECJCKNKO_05049	ECJCKNKO_05046, ECJCKNKO_05047, ECJCKNKO_05048, ECJCKNKO_05049	from ∆cap intermediate
		9_polypolish	1	Δ109 bp	intergenic (–/–)	– / –	–/–	from ∆cap intermediate
Kva OM26	K1	10_polypolish	1	Δ106 bp	intergenic (–/–)	– / –	–/–	from ∆cap intermediate
		11_polypolish	1	Δ104 bp	intergenic (–/–)	– / –	–/–	from ∆cap intermediate
		8_polypolish	1	Δ5,045 bp		ECJCKNKO_05046–ECJCKNKO_05049	ECJCKNKO_05046, ECJCKNKO_05047, ECJCKNKO_05048, ECJCKNKO_05049	from ∆cap intermediate
		9_polypolish	1	Δ109 bp	intergenic (–/–)	– / –	–/–	from ∆cap intermediate
Kva OM26	K2	10_polypolish	1	Δ106 bp	intergenic (–/–)	– / –	–/–	from ∆cap intermediate
		11_polypolish	1	Δ104 bp	intergenic (–/–)	– / –	–/–	from ∆cap intermediate
		8_polypolish	1	Δ5,045 bp		ECJCKNKO_05046–ECJCKNKO_05049	ECJCKNKO_05046, ECJCKNKO_05047, ECJCKNKO_05048, ECJCKNKO_05049	from ∆cap intermediate
		9_polypolish	1	Δ109 bp	intergenic (–/–)	– / –	–/–	from ∆cap intermediate
Kva OM26	K24	LOCKGPAJ_10	1	Δ106 bp	intergenic (–/–)	– / –	–/–	from ∆cap intermediate
		LOCKGPAJ_11	1	Δ104 bp	intergenic (–/–)	– / –	–/–	from ∆cap intermediate
		LOCKGPAJ_2	1,638,766	T→A	L181Q (CTG→CAG)	LOCKGPAJ_03143 →	hypothetical protein	specific
		LOCKGPAJ_8	1	Δ5,045 bp		LOCKGPAJ_05046–LOCKGPAJ_05049	LOCKGPAJ_05046, LOCKGPAJ_05047, LOCKGPAJ_05048, LOCKGPAJ_05049	from ∆cap intermediate
		LOCKGPAJ_9	1	Δ109 bp	intergenic (–/–)	– / –	–/–	from ∆cap intermediate
Haudiquet et al. 2024
Kpn NTUH K2044	∆cap
Kpn NTUH K2044	K1
Kpn NTUH K2044	K2
Kpn NTUH K2044	K3
Kpn NTUH K2044	K24	gem56_1	1409940	Δ1 bp	coding (643/1377 nt)	pheP →	Phenylalanine‑specific permease
Kpn BJ1	∆cap	gem26_2	62059	C→T	L222L (CTC→CTT)	ylpA_1 →	Lipoprotein YlpA	from ∆cap intermediate
		gem26_2	62208	2 bp→AG	intergenic (+83/‑281)	ylpA_1 → / → traD_1	Lipoprotein YlpA/Coupling protein TraD	from ∆cap intermediate
		gem26_2	62211	G→T	intergenic (+86/‑279)	ylpA_1 → / → traD_1	Lipoprotein YlpA/Coupling protein TraD	from ∆cap intermediate
		gem26_2	62214	Δ1 bp	intergenic (+89/‑276)	ylpA_1 → / → traD_1	Lipoprotein YlpA/Coupling protein TraD	from ∆cap intermediate
		gem26_2	62220	G→C	intergenic (+95/‑270)	ylpA_1 → / → traD_1	Lipoprotein YlpA/Coupling protein TraD	from ∆cap intermediate
		gem26_2	62225	G→A	intergenic (+100/‑265)	ylpA_1 → / → traD_1	Lipoprotein YlpA/Coupling protein TraD	from ∆cap intermediate
		gem26_2	62308	Δ1 bp	intergenic (+183/‑182)	ylpA_1 → / → traD_1	Lipoprotein YlpA/Coupling protein TraD	from ∆cap intermediate
		gem26_2	62570	T→C	N27N (AAT→AAC)	traD_1 →	Coupling protein TraD	from ∆cap intermediate
		gem26_2	63053	C→T	F188F (TTC→TTT)	traD_1 →	Coupling protein TraD	from ∆cap intermediate
		gem26_2	63074	Δ1 bp	coding (585/594 nt)	traD_1 →	Coupling protein TraD	from ∆cap intermediate
		gem26_2	63075	T→C	F196L (TTC→CTC)	traD_1 →	Coupling protein TraD	from ∆cap intermediate
		gem26_2	63260	Δ1 bp	intergenic (+177/–)	traD_1 → / –	Coupling protein TraD/–	from ∆cap intermediate
		gem26_2	63366	2 bp→T	intergenic (+283/–)	traD_1 → / –	Coupling protein TraD/–	from ∆cap intermediate
		gem26_2	63377	G→A	intergenic (+294/–)	traD_1 → / –	Coupling protein TraD/–	from ∆cap intermediate
		gem26_2	63387	Δ1 bp	intergenic (+304/–)	traD_1 → / –	Coupling protein TraD/–	from ∆cap intermediate
		gem26_2	63392	C→G	intergenic (+309/–)	traD_1 → / –	Coupling protein TraD/–	from ∆cap intermediate
		gem26_3	10030	Δ3 bp	coding (152‑154/171 nt)	gem26_04964 ←	hypothetical protein	from ∆cap intermediate
		gem26_3	10033	+GAC	coding (151/171 nt)	gem26_04964 ←	hypothetical protein	from ∆cap intermediate
		gem26_3	10285	+C	intergenic (‑102/+511)	gem26_04964 ← / ← traD_2	hypothetical protein/Coupling protein TraD	from ∆cap intermediate
		gem26_3	10794	A→G	intergenic (‑611/+2)	gem26_04964 ← / ← traD_2	hypothetical protein/Coupling protein TraD	from ∆cap intermediate
		gem26_3	11836	C→T	intergenic (‑132/+23)	traD_3 ← / ← traD_4	Coupling protein TraD/Coupling protein TraD	from ∆cap intermediate
		gem26_3	11845	Δ1 bp	intergenic (‑141/+14)	traD_3 ← / ← traD_4	Coupling protein TraD/Coupling protein TraD	from ∆cap intermediate
		gem26_3	11864	Δ1 bp	coding (466/471 nt)	traD_4 ←	Coupling protein TraD	from ∆cap intermediate
		gem26_3	12045	T→G	I95I (ATA→ATC)	traD_4 ←	Coupling protein TraD	from ∆cap intermediate
		gem26_3	12249	G→A	N27N (AAC→AAT)	traD_4 ←	Coupling protein TraD	from ∆cap intermediate
Kpn BJ1	K1	gem26_2	62059	C→T	L222L (CTC→CTT)	ylpA_1 →	Lipoprotein YlpA	from ∆cap intermediate
		gem26_2	62308	Δ1 bp	intergenic (+183/‑182)	ylpA_1 → / → traD_1	Lipoprotein YlpA/Coupling protein TraD	from ∆cap intermediate
		gem26_2	63053	C→T	F188F (TTC→TTT)	traD_1 →	Coupling protein TraD	from ∆cap intermediate
		gem26_2	63074	Δ1 bp	coding (585/594 nt)	traD_1 →	Coupling protein TraD	from ∆cap intermediate
		gem26_2	63118	Δ1 bp	intergenic (+35/–)	traD_1 → / –	Coupling protein TraD/–	common with K3
		gem26_2	63260	Δ1 bp	intergenic (+177/–)	traD_1 → / –	Coupling protein TraD/–	from ∆cap intermediate
		gem26_2	63366	2 bp→T	intergenic (+283/–)	traD_1 → / –	Coupling protein TraD/–	from ∆cap intermediate
		gem26_2	63377	G→A	intergenic (+294/–)	traD_1 → / –	Coupling protein TraD/–	from ∆cap intermediate
		gem26_2	63387	Δ1 bp	intergenic (+304/–)	traD_1 → / –	Coupling protein TraD/–	from ∆cap intermediate
		gem26_2	63392	C→G	intergenic (+309/–)	traD_1 → / –	Coupling protein TraD/–	from ∆cap intermediate
		gem26_3	10030	Δ3 bp	coding (152‑154/171 nt)	gem26_04964 ←	hypothetical protein	from ∆cap intermediate
		gem26_3	10033	+GAC	coding (151/171 nt)	gem26_04964 ←	hypothetical protein	from ∆cap intermediate
		gem26_3	10285	+C	intergenic (‑102/+511)	gem26_04964 ← / ← traD_2	hypothetical protein/Coupling protein TraD	from ∆cap intermediate
		gem26_3	10349	Δ1 bp	intergenic (‑166/+447)	gem26_04964 ← / ← traD_2	hypothetical protein/Coupling protein TraD	specific
		gem26_3	10573	+G	intergenic (‑390/+223)	gem26_04964 ← / ← traD_2	hypothetical protein/Coupling protein TraD	specific
		gem26_3	10794	A→G	intergenic (‑611/+2)	gem26_04964 ← / ← traD_2	hypothetical protein/Coupling protein TraD	from ∆cap intermediate
		gem26_3	11836	C→T	intergenic (‑132/+23)	traD_3 ← / ← traD_4	Coupling protein TraD/Coupling protein TraD	from ∆cap intermediate
		gem26_3	11845	Δ1 bp	intergenic (‑141/+14)	traD_3 ← / ← traD_4	Coupling protein TraD/Coupling protein TraD	from ∆cap intermediate
		gem26_3	11864	Δ1 bp	coding (466/471 nt)	traD_4 ←	Coupling protein TraD	from ∆cap intermediate
		gem26_3	12045	T→G	I95I (ATA→ATC)	traD_4 ←	Coupling protein TraD	from ∆cap intermediate
		gem26_3	12249	G→A	N27N (AAC→AAT)	traD_4 ←	Coupling protein TraD	from ∆cap intermediate
		gem26_3	12393	A→C	intergenic (‑64/+299)	traD_4 ← / ← ylpA_2	Coupling protein TraD/Lipoprotein YlpA	common with K3
Kpn BJ1	K2	gem26_2	62059	C→T	L222L (CTC→CTT)	ylpA_1 →	Lipoprotein YlpA	from ∆cap intermediate
		gem26_2	62208	2 bp→AG	intergenic (+83/‑281)	ylpA_1 → / → traD_1	Lipoprotein YlpA/Coupling protein TraD	from ∆cap intermediate
		gem26_2	62211	G→T	intergenic (+86/‑279)	ylpA_1 → / → traD_1	Lipoprotein YlpA/Coupling protein TraD	from ∆cap intermediate
		gem26_2	62214	Δ1 bp	intergenic (+89/‑276)	ylpA_1 → / → traD_1	Lipoprotein YlpA/Coupling protein TraD	from ∆cap intermediate
		gem26_2	62220	G→C	intergenic (+95/‑270)	ylpA_1 → / → traD_1	Lipoprotein YlpA/Coupling protein TraD	from ∆cap intermediate
		gem26_2	62225	G→A	intergenic (+100/‑265)	ylpA_1 → / → traD_1	Lipoprotein YlpA/Coupling protein TraD	from ∆cap intermediate
		gem26_2	62570	T→C	N27N (AAT→AAC)	traD_1 →	Coupling protein TraD	from ∆cap intermediate
		gem26_2	63053	C→T	F188F (TTC→TTT)	traD_1 →	Coupling protein TraD	from ∆cap intermediate
		gem26_2	63074	Δ1 bp	coding (585/594 nt)	traD_1 →	Coupling protein TraD	from ∆cap intermediate
		gem26_2	63075	T→C	F196L (TTC→CTC)	traD_1 →	Coupling protein TraD	from ∆cap intermediate
		gem26_2	63260	Δ1 bp	intergenic (+177/–)	traD_1 → / –	Coupling protein TraD/–	from ∆cap intermediate
		gem26_2	63366	2 bp→T	intergenic (+283/–)	traD_1 → / –	Coupling protein TraD/–	from ∆cap intermediate
		gem26_2	63377	G→A	intergenic (+294/–)	traD_1 → / –	Coupling protein TraD/–	from ∆cap intermediate
		gem26_2	63387	Δ1 bp	intergenic (+304/–)	traD_1 → / –	Coupling protein TraD/–	from ∆cap intermediate
		gem26_2	63392	C→G	intergenic (+309/–)	traD_1 → / –	Coupling protein TraD/–	from ∆cap intermediate
		gem26_3	10030	Δ3 bp	coding (152‑154/171 nt)	gem26_04964 ←	hypothetical protein	from ∆cap intermediate
		gem26_3	10033	+GAC	coding (151/171 nt)	gem26_04964 ←	hypothetical protein	from ∆cap intermediate
		gem26_3	10492	+C	intergenic (‑309/+304)	gem26_04964 ← / ← traD_2	hypothetical protein/Coupling protein TraD	specific
		gem26_3	10794	A→G	intergenic (‑611/+2)	gem26_04964 ← / ← traD_2	hypothetical protein/Coupling protein TraD	from ∆cap intermediate
		gem26_3	12045	T→G	I95I (ATA→ATC)	traD_4 ←	Coupling protein TraD	from ∆cap intermediate
		gem26_3	12249	G→A	N27N (AAC→AAT)	traD_4 ←	Coupling protein TraD	from ∆cap intermediate
Kpn BJ1	K3	gem26_2	62059	C→T	L222L (CTC→CTT)	ylpA_1 →	Lipoprotein YlpA	from ∆cap intermediate
		gem26_2	62208	2 bp→AG	intergenic (+83/‑281)	ylpA_1 → / → traD_1	Lipoprotein YlpA/Coupling protein TraD	from ∆cap intermediate
		gem26_2	62211	G→T	intergenic (+86/‑279)	ylpA_1 → / → traD_1	Lipoprotein YlpA/Coupling protein TraD	from ∆cap intermediate
		gem26_2	62214	Δ1 bp	intergenic (+89/‑276)	ylpA_1 → / → traD_1	Lipoprotein YlpA/Coupling protein TraD	from ∆cap intermediate
		gem26_2	62220	G→C	intergenic (+95/‑270)	ylpA_1 → / → traD_1	Lipoprotein YlpA/Coupling protein TraD	from ∆cap intermediate
		gem26_2	62225	G→A	intergenic (+100/‑265)	ylpA_1 → / → traD_1	Lipoprotein YlpA/Coupling protein TraD	from ∆cap intermediate
		gem26_2	62308	Δ1 bp	intergenic (+183/‑182)	ylpA_1 → / → traD_1	Lipoprotein YlpA/Coupling protein TraD	from ∆cap intermediate
		gem26_2	62396	Δ1 bp	intergenic (+271/‑94)	ylpA_1 → / → traD_1	Lipoprotein YlpA/Coupling protein TraD	specific
		gem26_2	63053	C→T	F188F (TTC→TTT)	traD_1 →	Coupling protein TraD	from ∆cap intermediate
		gem26_2	63074	Δ1 bp	coding (585/594 nt)	traD_1 →	Coupling protein TraD	from ∆cap intermediate
		gem26_2	63075	T→C	F196L (TTC→CTC)	traD_1 →	Coupling protein TraD	from ∆cap intermediate
		gem26_2	63118	Δ1 bp	intergenic (+35/–)	traD_1 → / –	Coupling protein TraD/–	common with K1
		gem26_2	63260	Δ1 bp	intergenic (+177/–)	traD_1 → / –	Coupling protein TraD/–	from ∆cap intermediate
		gem26_2	63366	2 bp→T	intergenic (+283/–)	traD_1 → / –	Coupling protein TraD/–	from ∆cap intermediate
		gem26_2	63377	G→A	intergenic (+294/–)	traD_1 → / –	Coupling protein TraD/–	from ∆cap intermediate
		gem26_2	63387	Δ1 bp	intergenic (+304/–)	traD_1 → / –	Coupling protein TraD/–	from ∆cap intermediate
		gem26_2	63392	C→G	intergenic (+309/–)	traD_1 → / –	Coupling protein TraD/–	from ∆cap intermediate
		gem26_3	10033	+GAC	coding (151/171 nt)	gem26_04964 ←	hypothetical protein	from ∆cap intermediate
		gem26_3	10794	A→G	intergenic (‑611/+2)	gem26_04964 ← / ← traD_2	hypothetical protein/Coupling protein TraD	from ∆cap intermediate
		gem26_3	10841	C→G	A44A (GCG→GCC)	traD_2 ←	Coupling protein TraD	specific
		gem26_3	10863	C→T	R37K (AGG→AAG)	traD_2 ←	Coupling protein TraD	specific
		gem26_3	10865	G→A	S36S (AGC→AGT)	traD_2 ←	Coupling protein TraD	specific
		gem26_3	11836	C→T	intergenic (‑132/+23)	traD_3 ← / ← traD_4	Coupling protein TraD/Coupling protein TraD	from ∆cap intermediate
		gem26_3	11845	Δ1 bp	intergenic (‑141/+14)	traD_3 ← / ← traD_4	Coupling protein TraD/Coupling protein TraD	from ∆cap intermediate
		gem26_3	11864	Δ1 bp	coding (466/471 nt)	traD_4 ←	Coupling protein TraD	from ∆cap intermediate
		gem26_3	12045	T→G	I95I (ATA→ATC)	traD_4 ←	Coupling protein TraD	from ∆cap intermediate
		gem26_3	12249	G→A	N27N (AAC→AAT)	traD_4 ←	Coupling protein TraD	from ∆cap intermediate
		gem26_3	12393	A→C	intergenic (‑64/+299)	traD_4 ← / ← ylpA_2	Coupling protein TraD/Lipoprotein YlpA	common with K1
		gem26_3	12512	Δ1 bp	intergenic (‑183/+180)	traD_4 ← / ← ylpA_2	Coupling protein TraD/Lipoprotein YlpA	specific
Kpn BJ1	K24	gem26_2	62059	C→T	L222L (CTC→CTT)	ylpA_1 →	Lipoprotein YlpA	from ∆cap intermediate
		gem26_2	62208	2 bp→AG	intergenic (+83/‑281)	ylpA_1 → / → traD_1	Lipoprotein YlpA/Coupling protein TraD	from ∆cap intermediate
		gem26_2	62211	G→T	intergenic (+86/‑279)	ylpA_1 → / → traD_1	Lipoprotein YlpA/Coupling protein TraD	from ∆cap intermediate
		gem26_2	62214	Δ1 bp	intergenic (+89/‑276)	ylpA_1 → / → traD_1	Lipoprotein YlpA/Coupling protein TraD	from ∆cap intermediate
		gem26_2	62220	G→C	intergenic (+95/‑270)	ylpA_1 → / → traD_1	Lipoprotein YlpA/Coupling protein TraD	from ∆cap intermediate
		gem26_2	62225	G→A	intergenic (+100/‑265)	ylpA_1 → / → traD_1	Lipoprotein YlpA/Coupling protein TraD	from ∆cap intermediate
		gem26_2	62570	T→C	N27N (AAT→AAC)	traD_1 →	Coupling protein TraD	from ∆cap intermediate
		gem26_2	62615	G→A	G42G (GGG→GGA)	traD_1 →	Coupling protein TraD	specific
		gem26_2	63053	C→T	F188F (TTC→TTT)	traD_1 →	Coupling protein TraD	from ∆cap intermediate
		gem26_2	63074	Δ1 bp	coding (585/594 nt)	traD_1 →	Coupling protein TraD	from ∆cap intermediate
		gem26_2	63075	T→C	F196L (TTC→CTC)	traD_1 →	Coupling protein TraD	from ∆cap intermediate
		gem26_2	63260	Δ1 bp	intergenic (+177/–)	traD_1 → / –	Coupling protein TraD/–	from ∆cap intermediate
		gem26_2	63366	2 bp→T	intergenic (+283/–)	traD_1 → / –	Coupling protein TraD/–	from ∆cap intermediate
		gem26_2	63377	G→A	intergenic (+294/–)	traD_1 → / –	Coupling protein TraD/–	from ∆cap intermediate
		gem26_2	63387	Δ1 bp	intergenic (+304/–)	traD_1 → / –	Coupling protein TraD/–	from ∆cap intermediate
		gem26_2	63392	C→G	intergenic (+309/–)	traD_1 → / –	Coupling protein TraD/–	from ∆cap intermediate
		gem26_3	10030	Δ3 bp	coding (152‑154/171 nt)	gem26_04964 ←	hypothetical protein	from ∆cap intermediate
		gem26_3	10033	+GAC	coding (151/171 nt)	gem26_04964 ←	hypothetical protein	from ∆cap intermediate
		gem26_3	10794	A→G	intergenic (‑611/+2)	gem26_04964 ← / ← traD_2	hypothetical protein/Coupling protein TraD	from ∆cap intermediate
		gem26_3	11836	C→T	intergenic (‑132/+23)	traD_3 ← / ← traD_4	Coupling protein TraD/Coupling protein TraD	from ∆cap intermediate
		gem26_3	11845	Δ1 bp	intergenic (‑141/+14)	traD_3 ← / ← traD_4	Coupling protein TraD/Coupling protein TraD	from ∆cap intermediate
		gem26_3	11864	Δ1 bp	coding (466/471 nt)	traD_4 ←	Coupling protein TraD	from ∆cap intermediate
		gem26_3	12045	T→G	I95I (ATA→ATC)	traD_4 ←	Coupling protein TraD	from ∆cap intermediate
		gem26_3	12249	G→A	N27N (AAC→AAT)	traD_4 ←	Coupling protein TraD	from ∆cap intermediate
		gem26_3	12423	Δ1 bp	intergenic (‑94/+269)	traD_4 ← / ← ylpA_2	Coupling protein TraD/Lipoprotein YlpA	specific
		gem26_3	12431	Δ1 bp	intergenic (‑102/+261)	traD_4 ← / ← ylpA_2	Coupling protein TraD/Lipoprotein YlpA	specific
		gem26_3	12464	G→A	intergenic (‑135/+228)	traD_4 ← / ← ylpA_2	Coupling protein TraD/Lipoprotein YlpA	specific
Kpn ST45	∆cap
Kpn ST45	K1
Kpn ST45	K2
Kpn ST45	K3
Kpn ST45	K24
