# Supplementary material for: Plug-and-play evolution of the Klebsiella pneumoniae capsule locus enables serotype exchange across genetic backgrounds
Source: PLoS Biol. 2026 Mar 25;24(3):e3003724. doi: 10.1371/journal.pbio.3003724 (PMC13043062; doi:10.1371/journal.pbio.3003724)
Supplement: S9 Table — (XLSX) [file pbio.3003724.s019.xlsx]

## Sheet: S9 Table.HMV_stringTest
S9 Table. Hypermucoviscosity measurement using string test
Genetic background	Capsule type	String test
Kpn NTUH	Native (K1)	+
	K1	-
	K2	-
	K3	-
	K24	-
Kpn BJ1	Native (K2)	+
	K1	+
	K2	+
	K3	-
	K24	+
Kpn CIP 52.145	Native (K2)	+
	K1	-
	K2	+
	K3	-
	K24	+
Kpn ST45	Native (K24)	-
	K1	-
	K2	-
	K3	-
	K24	-
Kva OM26	Native (K64)	-
	K1	-
	K2	-
	K3	-
	K24	-
