# Supplementary material for: Plug-and-play evolution of the Klebsiella pneumoniae capsule locus enables serotype exchange across genetic backgrounds
Source: PLoS Biol. 2026 Mar 25;24(3):e3003724. doi: 10.1371/journal.pbio.3003724 (PMC13043062; doi:10.1371/journal.pbio.3003724)
Supplement: S1 Data — (XLSX) [file pbio.3003724.s020.xlsx]

## Sheet: Fig.1B-C
Genetic_background	Serotype	capsule_production
Kpn BJ1	K1	7.875122
Kpn BJ1	K1	6.994485
Kpn BJ1	K1	7.501671
Kpn BJ1	K1	6.829655
Kpn BJ1	K1	4.877463
Kpn BJ1	K2_AS	6.891320
Kpn BJ1	K2_AS	7.429354
Kpn BJ1	K2_AS	6.080327
Kpn BJ1	K2_AS	5.202409
Kpn BJ1	K2_AS	6.331467
Kpn BJ1	K3	3.188463
Kpn BJ1	K3	3.308226
Kpn BJ1	K3	3.475063
Kpn BJ1	K3	3.064184
Kpn BJ1	K3	2.917743
Kpn BJ1	K24	5.246927
Kpn BJ1	K24	5.683240
Kpn BJ1	K24	3.993391
Kpn BJ1	K24	5.148653
Kpn BJ1	K24	4.678093
Kpn NTUH K2044	K2	4.679104
Kpn NTUH K2044	K2	4.528431
Kpn NTUH K2044	K2	4.249960
Kpn NTUH K2044	K2	4.242519
Kpn NTUH K2044	K2	3.734384
Kpn NTUH K2044	K3	2.844868
Kpn NTUH K2044	K3	2.509804
Kpn NTUH K2044	K3	2.308671
Kpn NTUH K2044	K3	2.538235
Kpn NTUH K2044	K3	2.767958
Kpn NTUH K2044	K24	4.019701
Kpn NTUH K2044	K24	3.830719
Kpn NTUH K2044	K24	3.625683
Kpn NTUH K2044	K24	3.418696
Kpn NTUH K2044	K24	4.283996
Kpn NTUH K2044	K1_AS	4.570800
Kpn NTUH K2044	K1_AS	4.003163
Kpn NTUH K2044	K1_AS	4.060736
Kpn NTUH K2044	K1_AS	3.726262
Kpn NTUH K2044	K1_AS	3.556623
Kpn ST45	K1	4.001131
Kpn ST45	K1	3.953746
Kpn ST45	K1	3.546198
Kpn ST45	K1	3.908456
Kpn ST45	K1	3.660649
Kpn ST45	K2	3.678664
Kpn ST45	K2	3.502451
Kpn ST45	K2	3.504135
Kpn ST45	K2	3.240691
Kpn ST45	K2	3.022290
Kpn ST45	K3	2.740021
Kpn ST45	K3	2.775381
Kpn ST45	K3	2.087071
Kpn ST45	K3	2.261171
Kpn ST45	K3	2.718501
Kpn ST45	K24_AS	3.182643
Kpn ST45	K24_AS	3.354113
Kpn ST45	K24_AS	3.179810
Kpn ST45	K24_AS	3.050553
Kpn ST45	K24_AS	2.845357
Kpn CIP 52.145	K24	7.506268
Kpn CIP 52.145	K24	9.130310
Kpn CIP 52.145	K24	7.814196
Kpn CIP 52.145	K24	7.307221
Kpn CIP 52.145	K24	6.784607
Kpn CIP 52.145	K1	10.082179
Kpn CIP 52.145	K1	9.553922
Kpn CIP 52.145	K1	6.950733
Kpn CIP 52.145	K1	9.295905
Kpn CIP 52.145	K1	7.701560
Kva OM26	K1	3.394630
Kva OM26	K1	3.780812
Kva OM26	K1	3.453832
Kva OM26	K1	3.480170
Kva OM26	K1	3.318823
Kva OM26	K2	2.936801
Kva OM26	K2	3.206389
Kva OM26	K2	3.060893
Kva OM26	K2	2.863981
Kva OM26	K2	2.902012
Kpn CIP 52.145	K2_AS	11.310805
Kpn CIP 52.145	K2_AS	9.975867
Kpn CIP 52.145	K2_AS	9.591544
Kpn CIP 52.145	K2_AS	9.553555
Kpn CIP 52.145	K2_AS	8.287190
Kpn CIP 52.145	K3	5.384766
Kpn CIP 52.145	K3	4.899160
Kpn CIP 52.145	K3	4.670120
Kpn CIP 52.145	K3	4.643741
Kpn CIP 52.145	K3	3.288008
Kva OM26	K24	3.239086
Kva OM26	K24	2.914131
Kva OM26	K24	3.108459
Kva OM26	K24	2.815656
Kva OM26	K24	3.141741

## Sheet: Fig.2A
Gene_name	Type	Subtype	Genetic_background	Serotype	padj	padj_filter
cpsAPC	Capsule	core	Kpn BJ1 (K2)	K1	0.34085494350392	ns
cpsAPC	Capsule	core	Kpn BJ1 (K2)	K2	0.856879780951717	ns
cpsAPC	Capsule	core	Kpn BJ1 (K2)	K3	0.39173683674185	ns
cpsAPC	Capsule	core	Kpn BJ1 (K2)	K24	0.735003246684435	ns
cpsAPC	Capsule	core	Kpn CIP 52.145 (K2)	K1	0.68460051484153	ns
cpsAPC	Capsule	core	Kpn CIP 52.145 (K2)	K2	0.594176070462382	ns
cpsAPC	Capsule	core	Kpn CIP 52.145 (K2)	K3	0.825160480372657	ns
cpsAPC	Capsule	core	Kpn CIP 52.145 (K2)	K24	0.589806406780487	ns
cpsAPC	Capsule	core	Kpn ST45 (K24)	K1	NA	NA
cpsAPC	Capsule	core	Kpn ST45 (K24)	K2	0.677029880750723	ns
cpsAPC	Capsule	core	Kpn ST45 (K24)	K3	NA	NA
cpsAPC	Capsule	core	Kpn ST45 (K24)	K24	1	ns
cpsAPC	Capsule	core	Kva OM26 (K64)	K1	0.78923537912349	ns
cpsAPC	Capsule	core	Kva OM26 (K64)	K2	0.79408461997468	ns
cpsAPC	Capsule	core	Kva OM26 (K64)	K24	0.619316529491765	ns
galF	Capsule	core	Kpn BJ1 (K2)	K1	0.145023528369965	ns
galF	Capsule	core	Kpn BJ1 (K2)	K2	0.960726627813012	ns
galF	Capsule	core	Kpn BJ1 (K2)	K3	0.18043566185534	ns
galF	Capsule	core	Kpn BJ1 (K2)	K24	0.995293239315571	ns
galF	Capsule	core	Kpn CIP 52.145 (K2)	K1	0.867038598905766	ns
galF	Capsule	core	Kpn CIP 52.145 (K2)	K2	0.233226948858059	ns
galF	Capsule	core	Kpn CIP 52.145 (K2)	K3	0.429803741647118	ns
galF	Capsule	core	Kpn CIP 52.145 (K2)	K24	0.93332047574778	ns
galF	Capsule	core	Kpn ST45 (K24)	K1	NA	NA
galF	Capsule	core	Kpn ST45 (K24)	K2	0.991745596984434	ns
galF	Capsule	core	Kpn ST45 (K24)	K3	NA	NA
galF	Capsule	core	Kpn ST45 (K24)	K24	1	ns
galF	Capsule	core	Kva OM26 (K64)	K1	0.12058108714213	ns
galF	Capsule	core	Kva OM26 (K64)	K2	0.00253550844986435	*
galF	Capsule	core	Kva OM26 (K64)	K24	0.98117913049762	ns
gnd	Capsule	core	Kpn BJ1 (K2)	K1	0.928714248086353	ns
gnd	Capsule	core	Kpn BJ1 (K2)	K2	0.979468425161428	ns
gnd	Capsule	core	Kpn BJ1 (K2)	K3	0.805342839784325	ns
gnd	Capsule	core	Kpn BJ1 (K2)	K24	0.878938192899932	ns
gnd	Capsule	core	Kpn CIP 52.145 (K2)	K1	0.329243660284674	ns
gnd	Capsule	core	Kpn CIP 52.145 (K2)	K2	0.870863992009529	ns
gnd	Capsule	core	Kpn CIP 52.145 (K2)	K3	0.770793848671706	ns
gnd	Capsule	core	Kpn CIP 52.145 (K2)	K24	0.813874540253335	ns
gnd	Capsule	core	Kpn ST45 (K24)	K1	0.33202041202375	ns
gnd	Capsule	core	Kpn ST45 (K24)	K2	1.72071446942426e-4	*
gnd	Capsule	core	Kpn ST45 (K24)	K3	0.832505821823709	ns
gnd	Capsule	core	Kpn ST45 (K24)	K24	1	ns
gnd	Capsule	core	Kva OM26 (K64)	K1	0.78923537912349	ns
gnd	Capsule	core	Kva OM26 (K64)	K2	0.842498873904195	ns
gnd	Capsule	core	Kva OM26 (K64)	K24	0.98117913049762	ns
manB	Capsule	core	Kpn BJ1 (K2)	K1	0.818852018232318	ns
manB	Capsule	core	Kpn BJ1 (K2)	K2	0.979468425161428	ns
manB	Capsule	core	Kpn BJ1 (K2)	K3	1.77929070585829e-4	*
manB	Capsule	core	Kpn BJ1 (K2)	K24	0.0565050151754407	ns
manB	Capsule	core	Kpn CIP 52.145 (K2)	K1	0.308317652051496	ns
manB	Capsule	core	Kpn CIP 52.145 (K2)	K2	0.840661715290116	ns
manB	Capsule	core	Kpn CIP 52.145 (K2)	K3	0.318173157260176	ns
manB	Capsule	core	Kpn CIP 52.145 (K2)	K24	0.259064385350762	ns
manB	Capsule	core	Kpn ST45 (K24)	K1	NA	NA
manB	Capsule	core	Kpn ST45 (K24)	K2	0.63636363491973	ns
manB	Capsule	core	Kpn ST45 (K24)	K3	NA	NA
manB	Capsule	core	Kpn ST45 (K24)	K24	1	ns
manB	Capsule	core	Kva OM26 (K64)	K1	0.994016095148939	ns
manB	Capsule	core	Kva OM26 (K64)	K2	2.11123626941137e-4	*
manB	Capsule	core	Kva OM26 (K64)	K24	0.89885495683995	ns
manC	Capsule	core	Kpn BJ1 (K2)	K1	0.905689742015635	ns
manC	Capsule	core	Kpn BJ1 (K2)	K2	1	ns
manC	Capsule	core	Kpn BJ1 (K2)	K3	2.15228339207648e-6	*
manC	Capsule	core	Kpn BJ1 (K2)	K24	0.37859194078424	ns
manC	Capsule	core	Kpn CIP 52.145 (K2)	K1	0.402193018320943	ns
manC	Capsule	core	Kpn CIP 52.145 (K2)	K2	0.353649290668318	ns
manC	Capsule	core	Kpn CIP 52.145 (K2)	K3	1.81923466829595e-6	*
manC	Capsule	core	Kpn CIP 52.145 (K2)	K24	1.12043514699933e-4	*
manC	Capsule	core	Kpn ST45 (K24)	K1	NA	NA
manC	Capsule	core	Kpn ST45 (K24)	K2	0.209476032869824	ns
manC	Capsule	core	Kpn ST45 (K24)	K3	NA	NA
manC	Capsule	core	Kpn ST45 (K24)	K24	1	ns
manC	Capsule	core	Kva OM26 (K64)	K1	0.904243065241173	ns
manC	Capsule	core	Kva OM26 (K64)	K2	5.2600186983047e-4	*
manC	Capsule	core	Kva OM26 (K64)	K24	0.722631328549788	ns
ugd	Capsule	core	Kpn BJ1 (K2)	K1	0.928198198614636	ns
ugd	Capsule	core	Kpn BJ1 (K2)	K2	0.960726627813012	ns
ugd	Capsule	core	Kpn BJ1 (K2)	K3	0.415895793515435	ns
ugd	Capsule	core	Kpn BJ1 (K2)	K24	0.939756707276473	ns
ugd	Capsule	core	Kpn CIP 52.145 (K2)	K1	0.00546382538038911	*
ugd	Capsule	core	Kpn CIP 52.145 (K2)	K2	0.0830756244436398	ns
ugd	Capsule	core	Kpn CIP 52.145 (K2)	K3	0.41962286179235597	ns
ugd	Capsule	core	Kpn CIP 52.145 (K2)	K24	0.219064450468212	ns
ugd	Capsule	core	Kpn ST45 (K24)	K1	NA	NA
ugd	Capsule	core	Kpn ST45 (K24)	K2	0.776061458079058	ns
ugd	Capsule	core	Kpn ST45 (K24)	K3	NA	NA
ugd	Capsule	core	Kpn ST45 (K24)	K24	1	ns
ugd	Capsule	core	Kva OM26 (K64)	K1	0.538262777986153	ns
ugd	Capsule	core	Kva OM26 (K64)	K2	0.0307030433413436	*
ugd	Capsule	core	Kva OM26 (K64)	K24	0.0713712161536586	ns
wcaJ	Capsule	core	Kpn BJ1 (K2)	K1	0.557719366195611	ns
wcaJ	Capsule	core	Kpn BJ1 (K2)	K2	0.929834000816762	ns
wcaJ	Capsule	core	Kpn BJ1 (K2)	K3	0.367709448984906	ns
wcaJ	Capsule	core	Kpn BJ1 (K2)	K24	0.598869242685491	ns
wcaJ	Capsule	core	Kpn CIP 52.145 (K2)	K1	0.935508070319636	ns
wcaJ	Capsule	core	Kpn CIP 52.145 (K2)	K2	0.932213427382327	ns
wcaJ	Capsule	core	Kpn CIP 52.145 (K2)	K3	0.349314265815477	ns
wcaJ	Capsule	core	Kpn CIP 52.145 (K2)	K24	0.765347286325182	ns
wcaJ	Capsule	core	Kpn ST45 (K24)	K1	0.00258330839322985	*
wcaJ	Capsule	core	Kpn ST45 (K24)	K2	0.00783018307926905	*
wcaJ	Capsule	core	Kpn ST45 (K24)	K3	0.0171758300151267	*
wcaJ	Capsule	core	Kpn ST45 (K24)	K24	0.984526661450955	ns
wcaJ	Capsule	core	Kva OM26 (K64)	K1	0.371458625521128	ns
wcaJ	Capsule	core	Kva OM26 (K64)	K2	0.753729740313103	ns
wcaJ	Capsule	core	Kva OM26 (K64)	K24	0.98117913049762	ns
wza	Capsule	core	Kpn BJ1 (K2)	K1	0.0465493815687486	*
wza	Capsule	core	Kpn BJ1 (K2)	K2	1	ns
wza	Capsule	core	Kpn BJ1 (K2)	K3	0.128967771000214	ns
wza	Capsule	core	Kpn BJ1 (K2)	K24	0.815922100590086	ns
wza	Capsule	core	Kpn CIP 52.145 (K2)	K1	0.564695464229111	ns
wza	Capsule	core	Kpn CIP 52.145 (K2)	K2	0.708677181201749	ns
wza	Capsule	core	Kpn CIP 52.145 (K2)	K3	0.611579657822788	ns
wza	Capsule	core	Kpn CIP 52.145 (K2)	K24	0.911927148768113	ns
wza	Capsule	core	Kpn ST45 (K24)	K1	1	ns
wza	Capsule	core	Kpn ST45 (K24)	K2	0.965152934923107	ns
wza	Capsule	core	Kpn ST45 (K24)	K3	2.55189960884094e-7	*
wza	Capsule	core	Kpn ST45 (K24)	K24	1	ns
wza	Capsule	core	Kva OM26 (K64)	K1	7.46056503172374e-5	*
wza	Capsule	core	Kva OM26 (K64)	K2	0.0494317123993647	*
wza	Capsule	core	Kva OM26 (K64)	K24	0.56232640066925	ns
wzb	Capsule	core	Kpn BJ1 (K2)	K1	0.817984169142136	ns
wzb	Capsule	core	Kpn BJ1 (K2)	K2	0.994194321694497	ns
wzb	Capsule	core	Kpn BJ1 (K2)	K3	0.735747097239094	ns
wzb	Capsule	core	Kpn BJ1 (K2)	K24	0.789615149630239	ns
wzb	Capsule	core	Kpn CIP 52.145 (K2)	K1	0.828076208360072	ns
wzb	Capsule	core	Kpn CIP 52.145 (K2)	K2	0.99931537112550894	ns
wzb	Capsule	core	Kpn CIP 52.145 (K2)	K3	0.155355866282502	ns
wzb	Capsule	core	Kpn CIP 52.145 (K2)	K24	0.71237698037968	ns
wzb	Capsule	core	Kpn ST45 (K24)	K1	0.0805114994139039	ns
wzb	Capsule	core	Kpn ST45 (K24)	K2	0.0202002056564873	*
wzb	Capsule	core	Kpn ST45 (K24)	K3	1.61503670583314e-17	*
wzb	Capsule	core	Kpn ST45 (K24)	K24	1	ns
wzb	Capsule	core	Kva OM26 (K64)	K1	0.489788732355752	ns
wzb	Capsule	core	Kva OM26 (K64)	K2	0.0913419776983074	ns
wzb	Capsule	core	Kva OM26 (K64)	K24	0.141680206018033	ns
wzc	Capsule	core	Kpn BJ1 (K2)	K1	0.880750141411081	ns
wzc	Capsule	core	Kpn BJ1 (K2)	K2	0.966506920843006	ns
wzc	Capsule	core	Kpn BJ1 (K2)	K3	0.860177811582051	ns
wzc	Capsule	core	Kpn BJ1 (K2)	K24	0.940609403852805	ns
wzc	Capsule	core	Kpn CIP 52.145 (K2)	K1	0.478219404405295	ns
wzc	Capsule	core	Kpn CIP 52.145 (K2)	K2	0.890415271176611	ns
wzc	Capsule	core	Kpn CIP 52.145 (K2)	K3	0.801175628576208	ns
wzc	Capsule	core	Kpn CIP 52.145 (K2)	K24	0.794267355505388	ns
wzc	Capsule	core	Kpn ST45 (K24)	K1	1	ns
wzc	Capsule	core	Kpn ST45 (K24)	K2	0.80875168821525	ns
wzc	Capsule	core	Kpn ST45 (K24)	K3	3.59942945804602e-9	*
wzc	Capsule	core	Kpn ST45 (K24)	K24	1	ns
wzc	Capsule	core	Kva OM26 (K64)	K1	0.952788794757424	ns
wzc	Capsule	core	Kva OM26 (K64)	K2	0.985665400951397	ns
wzc	Capsule	core	Kva OM26 (K64)	K24	1	ns
wzi	Capsule	core	Kpn BJ1 (K2)	K1	0.285233648928607	ns
wzi	Capsule	core	Kpn BJ1 (K2)	K2	0.960726627813012	ns
wzi	Capsule	core	Kpn BJ1 (K2)	K3	0.160179216070004	ns
wzi	Capsule	core	Kpn BJ1 (K2)	K24	0.669706960019507	ns
wzi	Capsule	core	Kpn CIP 52.145 (K2)	K1	0.0327501064006481	*
wzi	Capsule	core	Kpn CIP 52.145 (K2)	K2	0.314682052297992	ns
wzi	Capsule	core	Kpn CIP 52.145 (K2)	K3	0.338040523613663	ns
wzi	Capsule	core	Kpn CIP 52.145 (K2)	K24	0.37842361799189	ns
wzi	Capsule	core	Kpn ST45 (K24)	K1	NA	NA
wzi	Capsule	core	Kpn ST45 (K24)	K2	0.998938684036442	ns
wzi	Capsule	core	Kpn ST45 (K24)	K3	0.86596084997857	ns
wzi	Capsule	core	Kpn ST45 (K24)	K24	1	ns
wzi	Capsule	core	Kva OM26 (K64)	K1	0.87103169982867	ns
wzi	Capsule	core	Kva OM26 (K64)	K2	0.170740824105437	ns
wzi	Capsule	core	Kva OM26 (K64)	K24	0.990253081401779	ns
wzx	Capsule	core	Kpn BJ1 (K2)	K1	0.876379958817008	ns
wzx	Capsule	core	Kpn BJ1 (K2)	K2	0.929834000816762	ns
wzx	Capsule	core	Kpn BJ1 (K2)	K3	0.685881192296408	ns
wzx	Capsule	core	Kpn BJ1 (K2)	K24	0.236707186843684	ns
wzx	Capsule	core	Kpn CIP 52.145 (K2)	K1	0.26207676870389	ns
wzx	Capsule	core	Kpn CIP 52.145 (K2)	K2	0.997957945018411	ns
wzx	Capsule	core	Kpn CIP 52.145 (K2)	K3	0.825160480372657	ns
wzx	Capsule	core	Kpn CIP 52.145 (K2)	K24	0.939843904659329	ns
wzx	Capsule	core	Kpn ST45 (K24)	K1	3.80785086971123e-4	*
wzx	Capsule	core	Kpn ST45 (K24)	K2	0.99909488596507	ns
wzx	Capsule	core	Kpn ST45 (K24)	K3	0.705026138764493	ns
wzx	Capsule	core	Kpn ST45 (K24)	K24	1	ns
wzx	Capsule	core	Kva OM26 (K64)	K1	0.851493418121299	ns
wzx	Capsule	core	Kva OM26 (K64)	K2	0.971769744458569	ns
wzx	Capsule	core	Kva OM26 (K64)	K24	0.98117913049762	ns

## Sheet: Fig.2B
Genetic_background	Serotype	Fold_Change	Count_gene	Percentage_of_genome
Kpn BJ1	K1	noDEG	4855	99.57
Kpn BJ1	K1	1X	14	0.29
Kpn BJ1	K1	2X	0	0.00
Kpn BJ1	K1	4X	7	0.14
Kpn BJ1	K2	noDEG	4876	100.00
Kpn BJ1	K2	1X	0	0.00
Kpn BJ1	K2	2X	0	0.00
Kpn BJ1	K2	4X	0	0.00
Kpn BJ1	K24	noDEG	4863	99.73
Kpn BJ1	K24	1X	5	0.10
Kpn BJ1	K24	2X	0	0.00
Kpn BJ1	K24	4X	8	0.16
Kpn BJ1	K3	noDEG	4786	98.15
Kpn BJ1	K3	1X	83	1.70
Kpn BJ1	K3	2X	0	0.00
Kpn BJ1	K3	4X	7	0.14
Kpn CIP 52.145	K1	noDEG	4620	87.82
Kpn CIP 52.145	K1	1X	465	8.84
Kpn CIP 52.145	K1	2X	165	3.14
Kpn CIP 52.145	K1	4X	11	0.21
Kpn CIP 52.145	K2	noDEG	5164	98.16
Kpn CIP 52.145	K2	1X	88	1.67
Kpn CIP 52.145	K2	2X	5	0.10
Kpn CIP 52.145	K2	4X	4	0.08
Kpn CIP 52.145	K24	noDEG	5229	99.39
Kpn CIP 52.145	K24	1X	19	0.36
Kpn CIP 52.145	K24	2X	3	0.06
Kpn CIP 52.145	K24	4X	10	0.19
Kpn CIP 52.145	K3	noDEG	5182	98.50
Kpn CIP 52.145	K3	1X	62	1.18
Kpn CIP 52.145	K3	2X	7	0.13
Kpn CIP 52.145	K3	4X	10	0.19
Kpn ST45	K1	noDEG	5220	99.81
Kpn ST45	K1	1X	3	0.06
Kpn ST45	K1	2X	1	0.02
Kpn ST45	K1	4X	6	0.11
Kpn ST45	K2	noDEG	5211	99.64
Kpn ST45	K2	1X	7	0.13
Kpn ST45	K2	2X	4	0.08
Kpn ST45	K2	4X	8	0.15
Kpn ST45	K24	noDEG	5230	100.00
Kpn ST45	K24	1X	0	0.00
Kpn ST45	K24	2X	0	0.00
Kpn ST45	K24	4X	0	0.00
Kpn ST45	K3	noDEG	5211	99.64
Kpn ST45	K3	1X	8	0.15
Kpn ST45	K3	2X	2	0.04
Kpn ST45	K3	4X	9	0.17
Kva OM26	K1	noDEG	4959	99.82
Kva OM26	K1	1X	3	0.06
Kva OM26	K1	2X	1	0.02
Kva OM26	K1	4X	5	0.10
Kva OM26	K2	noDEG	4946	99.56
Kva OM26	K2	1X	13	0.26
Kva OM26	K2	2X	5	0.10
Kva OM26	K2	4X	4	0.08
Kva OM26	K24	noDEG	4960	99.84
Kva OM26	K24	1X	3	0.06
Kva OM26	K24	2X	3	0.06
Kva OM26	K24	4X	2	0.04

## Sheet: Fig.2C
Regulation	Genetic_background	Serotype	count
Downregulated	Kpn CIP 52.145	K1	36
Upregulated	Kpn CIP 52.145	K1	133
Upregulated	Kva OM26	K1	2
Downregulated	Kpn CIP 52.145	K2*	7
Downregulated	Kpn ST45	K2	1
Upregulated	Kpn CIP 52.145	K2*	2
Upregulated	Kpn ST45	K2	2
Upregulated	Kva OM26	K2	1
Downregulated	Kpn CIP 52.145	K24	4
Downregulated	Kva OM26	K24	3
Downregulated	Kpn CIP 52.145	K3	7
Downregulated	Kpn ST45	K3	1
Upregulated	Kpn CIP 52.145	K3	2
NA	Kpn BJ1	K1	0
NA	Kpn ST45	K1	0
NA	Kpn BJ1	K2*	0
NA	Kpn BJ1	K3	0
NA	Kpn BJ1	K24	0
NA	Kpn ST45	K24*	0

## Sheet: Fig.3A
Genetic_background	Serotype	Media	Area_under_curve	mean	sd
Kpn NTUH K2044	K2	LB	1.0825606	1.0046517	0.07141582
Kpn NTUH K2044	K3	LB	1.0986719	1.0965239	0.07266787
Kpn NTUH K2044	K24	LB	1.0931372	1.0275060	0.06505714
Kpn NTUH K2044	K1	LB	1.0303136	1.0238762	0.06302864
Kpn NTUH K2044	K2	M02	1.0238331	0.9613443	0.12073958
Kpn NTUH K2044	K3	M02	1.0439066	0.9752757	0.19644973
Kpn NTUH K2044	K24	M02	1.0308099	0.9704756	0.07229970
Kpn NTUH K2044	K1	M02	1.0206512	1.0108683	0.08197281
Kpn BJ1	K1	LB	0.9825804	1.0238762	0.06302864
Kpn BJ1	K2	LB	1.0194250	1.0046517	0.07141582
Kpn BJ1	K3	LB	1.1960595	1.0965239	0.07266787
Kpn BJ1	K24	LB	1.0478547	1.0275060	0.06505714
Kpn BJ1	K1	M02	0.8896149	1.0108683	0.08197281
Kpn BJ1	K2	M02	0.7619036	0.9613443	0.12073958
Kpn BJ1	K3	M02	0.6963090	0.9752757	0.19644973
Kpn BJ1	K24	M02	0.8605838	0.9704756	0.07229970
Kpn CIP 52.145	K24	LB	0.9185170	1.0275060	0.06505714
Kpn CIP 52.145	K1	LB	1.1311813	1.0238762	0.06302864
Kpn CIP 52.145	K2	LB	0.8879899	1.0046517	0.07141582
Kpn CIP 52.145	K3	LB	1.0651774	1.0965239	0.07266787
Kpn CIP 52.145	K24	M02	0.9489343	0.9704756	0.07229970
Kpn CIP 52.145	K1	M02	1.1191237	1.0108683	0.08197281
Kpn CIP 52.145	K2	M02	0.9769227	0.9613443	0.12073958
Kpn CIP 52.145	K3	M02	1.1550235	0.9752757	0.19644973
Kpn ST45	K1	LB	0.9860717	1.0238762	0.06302864
Kpn ST45	K2	LB	1.0270180	1.0046517	0.07141582
Kpn ST45	K3	LB	1.0261869	1.0965239	0.07266787
Kpn ST45	K24	LB	1.0447062	1.0275060	0.06505714
Kpn ST45	K1	M02	1.0258116	1.0108683	0.08197281
Kpn ST45	K2	M02	1.0812860	0.9613443	0.12073958
Kpn ST45	K3	M02	1.0058637	0.9752757	0.19644973
Kpn ST45	K24	M02	1.0391989	0.9704756	0.07229970
Kva OM26	K1	LB	0.9892340	1.0238762	0.06302864
Kva OM26	K2	LB	1.0062652	1.0046517	0.07141582
Kva OM26	K24	LB	1.0333149	1.0275060	0.06505714
Kva OM26	K1	M02	0.9991403	1.0108683	0.08197281
Kva OM26	K2	M02	0.9627763	0.9613443	0.12073958
Kva OM26	K24	M02	0.9728512	0.9704756	0.07229970

## Sheet: Fig.3B
Genetic_background	Serotype	Capsule_production	Growth_AUC
Kpn BJ1	Native	6.591938	782.6644
Kpn ST45	Native	3.141663	936.4217
Kpn CIP 52.145	Native	5.990736	747.5495
Kpn NTUH K2044	Native	5.985014	930.7890
Kpn BJ1	K1	6.815679	769.0308
Kpn BJ1	K2	6.386976	797.8677
Kpn BJ1	K3	3.190736	936.1132
Kpn BJ1	K24	4.950061	820.1186
Kpn NTUH K2044	K2	4.286880	1007.6355
Kpn NTUH K2044	K3	2.593907	1022.6318
Kpn NTUH K2044	K24	3.835759	1017.4802
Kpn NTUH K2044	K1	3.983517	959.0046
Kpn ST45	K1	3.814036	923.3789
Kpn ST45	K2	3.389646	961.7219
Kpn ST45	K3	2.516429	960.9437
Kpn ST45	K24	3.122495	978.2855
Kva OM26	Native	2.920731	952.2374
Kpn CIP 52.145	K24	7.708521	686.6369
Kpn CIP 52.145	K1	8.716860	845.6140
Kva OM26	K1	3.485653	941.9856
Kva OM26	K2	2.994015	958.2034
Kpn CIP 52.145	K2	9.743792	663.8164
Kpn CIP 52.145	K3	4.577159	796.2728
Kva OM26	K24	3.043815	983.9611

## Sheet: Fig.3C
Genetic_background	Serotype	Relative_fitness	mean	ymin	Q1	median	Q3	ymax
Kpn NTUH K2044	K2	0.9976415	1.019059	0.6936581	0.9112272	0.9593496	1.052094	1.74572
Kpn NTUH K2044	K3	0.9593496	1.019059	0.6936581	0.9112272	0.9593496	1.052094	1.74572
Kpn NTUH K2044	K24	1.1009091	1.019059	0.6936581	0.9112272	0.9593496	1.052094	1.74572
Kpn NTUH K2044	K2	0.9518945	1.019059	0.6936581	0.9112272	0.9593496	1.052094	1.74572
Kpn NTUH K2044	K3	0.7131983	1.019059	0.6936581	0.9112272	0.9593496	1.052094	1.74572
Kpn NTUH K2044	K24	0.9112272	1.019059	0.6936581	0.9112272	0.9593496	1.052094	1.74572
Kpn BJ1	K24	1.1392931	1.019059	0.6936581	0.9112272	0.9593496	1.052094	1.74572
Kpn NTUH K2044	K2	0.9474963	1.019059	0.6936581	0.9112272	0.9593496	1.052094	1.74572
Kpn NTUH K2044	K3	0.7793241	1.019059	0.6936581	0.9112272	0.9593496	1.052094	1.74572
Kpn NTUH K2044	K24	0.9587375	1.019059	0.6936581	0.9112272	0.9593496	1.052094	1.74572
Kpn BJ1	K1	1.3235586	1.019059	0.6936581	0.9112272	0.9593496	1.052094	1.74572
Kpn NTUH K2044	K2	0.9228916	1.019059	0.6936581	0.9112272	0.9593496	1.052094	1.74572
Kpn NTUH K2044	K3	0.7721731	1.019059	0.6936581	0.9112272	0.9593496	1.052094	1.74572
Kpn NTUH K2044	K24	0.9961545	1.019059	0.6936581	0.9112272	0.9593496	1.052094	1.74572
Kpn BJ1	K24	1.5700000	1.019059	0.6936581	0.9112272	0.9593496	1.052094	1.74572
Kpn BJ1	K3	1.6827355	1.019059	0.6936581	0.9112272	0.9593496	1.052094	1.74572
Kpn BJ1	K1	1.4504697	1.019059	0.6936581	0.9112272	0.9593496	1.052094	1.74572
Kpn CIP 52.145	K1	0.9290883	1.019059	0.6936581	0.9112272	0.9593496	1.052094	1.74572
Kpn CIP 52.145	K3	0.8820913	1.019059	0.6936581	0.9112272	0.9593496	1.052094	1.74572
Kpn CIP 52.145	K24	0.6936581	1.019059	0.6936581	0.9112272	0.9593496	1.052094	1.74572
Kpn CIP 52.145	K1	1.7457203	1.019059	0.6936581	0.9112272	0.9593496	1.052094	1.74572
Kpn CIP 52.145	K3	0.8334408	1.019059	0.6936581	0.9112272	0.9593496	1.052094	1.74572
Kpn CIP 52.145	K24	0.9979920	1.019059	0.6936581	0.9112272	0.9593496	1.052094	1.74572
Kpn CIP 52.145	K1	0.9749216	1.019059	0.6936581	0.9112272	0.9593496	1.052094	1.74572
Kpn CIP 52.145	K3	0.7633610	1.019059	0.6936581	0.9112272	0.9593496	1.052094	1.74572
Kpn CIP 52.145	K24	0.7032851	1.019059	0.6936581	0.9112272	0.9593496	1.052094	1.74572
Kpn CIP 52.145	K1	1.3061293	1.019059	0.6936581	0.9112272	0.9593496	1.052094	1.74572
Kpn CIP 52.145	K3	0.9196849	1.019059	0.6936581	0.9112272	0.9593496	1.052094	1.74572
Kpn CIP 52.145	K24	0.8201034	1.019059	0.6936581	0.9112272	0.9593496	1.052094	1.74572
Kpn ST45	K1	1.0906376	1.019059	0.6936581	0.9112272	0.9593496	1.052094	1.74572
Kpn ST45	K2	0.9506458	1.019059	0.6936581	0.9112272	0.9593496	1.052094	1.74572
Kpn ST45	K3	1.0147603	1.019059	0.6936581	0.9112272	0.9593496	1.052094	1.74572
Kpn ST45	K1	1.0345355	1.019059	0.6936581	0.9112272	0.9593496	1.052094	1.74572
Kpn ST45	K2	1.0214052	1.019059	0.6936581	0.9112272	0.9593496	1.052094	1.74572
Kpn ST45	K3	0.9425024	1.019059	0.6936581	0.9112272	0.9593496	1.052094	1.74572
Kpn ST45	K1	1.0520939	1.019059	0.6936581	0.9112272	0.9593496	1.052094	1.74572
Kpn ST45	K2	1.0605932	1.019059	0.6936581	0.9112272	0.9593496	1.052094	1.74572
Kpn ST45	K3	0.9411419	1.019059	0.6936581	0.9112272	0.9593496	1.052094	1.74572
Kpn ST45	K1	0.9979980	1.019059	0.6936581	0.9112272	0.9593496	1.052094	1.74572
Kpn ST45	K2	1.0358685	1.019059	0.6936581	0.9112272	0.9593496	1.052094	1.74572
Kpn ST45	K3	0.8927225	1.019059	0.6936581	0.9112272	0.9593496	1.052094	1.74572

## Sheet: Fig.3D
Genetic_background	Serotype	Relative_fitness	mean	ymin	Q1	median	Q3	ymax
Kpn NTUH K2044	K1	1.0017422	1.1670571	0.6364930	1.0273709	1.093090	1.248226	1.964205
Kpn NTUH K2044	K1	1.0395257	1.1670571	0.6364930	1.0273709	1.093090	1.248226	1.964205
Kpn NTUH K2044	K1	0.9274499	1.1670571	0.6364930	1.0273709	1.093090	1.248226	1.964205
Kpn NTUH K2044	K1	1.1182609	1.1670571	0.6364930	1.0273709	1.093090	1.248226	1.964205
Kpn NTUH K2044	K1	1.0371568	1.1670571	0.6364930	1.0273709	1.093090	1.248226	1.964205
Kpn NTUH K2044	K1	1.1957227	1.1670571	0.6364930	1.0273709	1.093090	1.248226	1.964205
Kpn NTUH K2044	K1	1.0552846	1.1670571	0.6364930	1.0273709	1.093090	1.248226	1.964205
Kpn NTUH K2044	K1	1.2926279	1.1670571	0.6364930	1.0273709	1.093090	1.248226	1.964205
Kpn NTUH K2044	K1	1.0428621	1.1670571	0.6364930	1.0273709	1.093090	1.248226	1.964205
Kpn NTUH K2044	K1	1.2237903	1.1670571	0.6364930	1.0273709	1.093090	1.248226	1.964205
Kpn NTUH K2044	K1	1.0338217	1.1670571	0.6364930	1.0273709	1.093090	1.248226	1.964205
Kpn NTUH K2044	K1	0.9757969	1.1670571	0.6364930	1.0273709	1.093090	1.248226	1.964205
Kpn NTUH K2044	K1	1.0547945	1.1670571	0.6364930	1.0273709	1.093090	1.248226	1.964205
Kpn NTUH K2044	K1	1.1615074	1.1670571	0.6364930	1.0273709	1.093090	1.248226	1.964205
Kpn NTUH K2044	K1	1.0027102	1.1670571	0.6364930	1.0273709	1.093090	1.248226	1.964205
Kpn NTUH K2044	K1	1.0955414	1.1670571	0.6364930	1.0273709	1.093090	1.248226	1.964205
Kpn NTUH K2044	K1	1.1149228	1.1670571	0.6364930	1.0273709	1.093090	1.248226	1.964205
Kpn NTUH K2044	K1	1.2816527	1.1670571	0.6364930	1.0273709	1.093090	1.248226	1.964205
Kpn NTUH K2044	K1	1.0817095	1.1670571	0.6364930	1.0273709	1.093090	1.248226	1.964205
Kpn NTUH K2044	K1	1.1017771	1.1670571	0.6364930	1.0273709	1.093090	1.248226	1.964205
Kpn CIP 52.145	K1	0.9290883	1.1670571	0.6364930	1.0273709	1.093090	1.248226	1.964205
Kpn CIP 52.145	K1	1.7457203	1.1670571	0.6364930	1.0273709	1.093090	1.248226	1.964205
Kpn CIP 52.145	K1	1.5535471	1.1670571	0.6364930	1.0273709	1.093090	1.248226	1.964205
Kpn CIP 52.145	K1	1.9642047	1.1670571	0.6364930	1.0273709	1.093090	1.248226	1.964205
Kpn CIP 52.145	K1	1.9104906	1.1670571	0.6364930	1.0273709	1.093090	1.248226	1.964205
Kpn CIP 52.145	K1	1.7783569	1.1670571	0.6364930	1.0273709	1.093090	1.248226	1.964205
Kpn CIP 52.145	K1	1.0116448	1.1670571	0.6364930	1.0273709	1.093090	1.248226	1.964205
Kpn CIP 52.145	K1	1.2369281	1.1670571	0.6364930	1.0273709	1.093090	1.248226	1.964205
Kpn CIP 52.145	K1	1.1149718	1.1670571	0.6364930	1.0273709	1.093090	1.248226	1.964205
Kpn CIP 52.145	K1	1.0534627	1.1670571	0.6364930	1.0273709	1.093090	1.248226	1.964205
Kpn CIP 52.145	K1	0.9749216	1.1670571	0.6364930	1.0273709	1.093090	1.248226	1.964205
Kpn CIP 52.145	K1	1.3061293	1.1670571	0.6364930	1.0273709	1.093090	1.248226	1.964205
Kpn CIP 52.145	K1	1.2519920	1.1670571	0.6364930	1.0273709	1.093090	1.248226	1.964205
Kpn CIP 52.145	K1	1.4478741	1.1670571	0.6364930	1.0273709	1.093090	1.248226	1.964205
Kpn CIP 52.145	K1	1.5968381	1.1670571	0.6364930	1.0273709	1.093090	1.248226	1.964205
Kpn CIP 52.145	K1	1.8865969	1.1670571	0.6364930	1.0273709	1.093090	1.248226	1.964205
Kpn CIP 52.145	K1	0.9090464	1.1670571	0.6364930	1.0273709	1.093090	1.248226	1.964205
Kpn CIP 52.145	K1	1.1276925	1.1670571	0.6364930	1.0273709	1.093090	1.248226	1.964205
Kpn CIP 52.145	K1	1.1691342	1.1670571	0.6364930	1.0273709	1.093090	1.248226	1.964205
Kpn CIP 52.145	K1	1.1593652	1.1670571	0.6364930	1.0273709	1.093090	1.248226	1.964205
Kpn BJ1	K1	1.3752621	1.1670571	0.6364930	1.0273709	1.093090	1.248226	1.964205
Kpn BJ1	K1	0.6364930	1.1670571	0.6364930	1.0273709	1.093090	1.248226	1.964205
Kpn BJ1	K1	1.3235586	1.1670571	0.6364930	1.0273709	1.093090	1.248226	1.964205
Kpn BJ1	K1	1.6848249	1.1670571	0.6364930	1.0273709	1.093090	1.248226	1.964205
Kpn BJ1	K1	1.4504697	1.1670571	0.6364930	1.0273709	1.093090	1.248226	1.964205
Kpn BJ1	K1	1.3971972	1.1670571	0.6364930	1.0273709	1.093090	1.248226	1.964205
Kpn BJ1	K1	0.7172856	1.1670571	0.6364930	1.0273709	1.093090	1.248226	1.964205
Kpn BJ1	K1	1.1880417	1.1670571	0.6364930	1.0273709	1.093090	1.248226	1.964205
Kpn BJ1	K1	0.9739953	1.1670571	0.6364930	1.0273709	1.093090	1.248226	1.964205
Kpn BJ1	K1	0.6546224	1.1670571	0.6364930	1.0273709	1.093090	1.248226	1.964205
Kpn ST45	K1	1.0906376	1.1670571	0.6364930	1.0273709	1.093090	1.248226	1.964205
Kpn ST45	K1	1.0345355	1.1670571	0.6364930	1.0273709	1.093090	1.248226	1.964205
Kpn ST45	K1	1.1269306	1.1670571	0.6364930	1.0273709	1.093090	1.248226	1.964205
Kpn ST45	K1	1.0398927	1.1670571	0.6364930	1.0273709	1.093090	1.248226	1.964205
Kpn ST45	K1	0.9857797	1.1670571	0.6364930	1.0273709	1.093090	1.248226	1.964205
Kpn ST45	K1	1.2122672	1.1670571	0.6364930	1.0273709	1.093090	1.248226	1.964205
Kpn ST45	K1	0.9599442	1.1670571	0.6364930	1.0273709	1.093090	1.248226	1.964205
Kpn ST45	K1	1.0301547	1.1670571	0.6364930	1.0273709	1.093090	1.248226	1.964205
Kpn ST45	K1	1.0384325	1.1670571	0.6364930	1.0273709	1.093090	1.248226	1.964205
Kpn ST45	K1	1.0200000	1.1670571	0.6364930	1.0273709	1.093090	1.248226	1.964205
Kpn ST45	K1	1.0520939	1.1670571	0.6364930	1.0273709	1.093090	1.248226	1.964205
Kpn ST45	K1	0.9979980	1.1670571	0.6364930	1.0273709	1.093090	1.248226	1.964205
Kpn ST45	K1	0.9681275	1.1670571	0.6364930	1.0273709	1.093090	1.248226	1.964205
Kpn ST45	K1	1.1355957	1.1670571	0.6364930	1.0273709	1.093090	1.248226	1.964205
Kpn ST45	K1	1.0306505	1.1670571	0.6364930	1.0273709	1.093090	1.248226	1.964205
Kpn ST45	K1	1.1526900	1.1670571	0.6364930	1.0273709	1.093090	1.248226	1.964205
Kpn ST45	K1	1.0264430	1.1670571	0.6364930	1.0273709	1.093090	1.248226	1.964205
Kpn ST45	K1	1.0754766	1.1670571	0.6364930	1.0273709	1.093090	1.248226	1.964205
Kpn ST45	K1	1.0481921	1.1670571	0.6364930	1.0273709	1.093090	1.248226	1.964205
Kpn ST45	K1	1.2997420	1.1670571	0.6364930	1.0273709	1.093090	1.248226	1.964205
Kpn NTUH K2044	K2	0.9976415	1.0434024	0.5099493	0.9679870	1.021405	1.098712	1.578506
Kpn NTUH K2044	K2	0.9516477	1.0434024	0.5099493	0.9679870	1.021405	1.098712	1.578506
Kpn NTUH K2044	K2	0.9518945	1.0434024	0.5099493	0.9679870	1.021405	1.098712	1.578506
Kpn NTUH K2044	K2	1.2919482	1.0434024	0.5099493	0.9679870	1.021405	1.098712	1.578506
Kpn NTUH K2044	K2	0.9787866	1.0434024	0.5099493	0.9679870	1.021405	1.098712	1.578506
Kpn NTUH K2044	K2	0.9851044	1.0434024	0.5099493	0.9679870	1.021405	1.098712	1.578506
Kpn NTUH K2044	K2	0.9581520	1.0434024	0.5099493	0.9679870	1.021405	1.098712	1.578506
Kpn NTUH K2044	K2	0.9474963	1.0434024	0.5099493	0.9679870	1.021405	1.098712	1.578506
Kpn NTUH K2044	K2	0.8830189	1.0434024	0.5099493	0.9679870	1.021405	1.098712	1.578506
Kpn NTUH K2044	K2	0.9228916	1.0434024	0.5099493	0.9679870	1.021405	1.098712	1.578506
Kpn NTUH K2044	K2	0.8664144	1.0434024	0.5099493	0.9679870	1.021405	1.098712	1.578506
Kpn NTUH K2044	K2	1.0644491	1.0434024	0.5099493	0.9679870	1.021405	1.098712	1.578506
Kpn NTUH K2044	K2	1.0032166	1.0434024	0.5099493	0.9679870	1.021405	1.098712	1.578506
Kpn NTUH K2044	K2	1.0415913	1.0434024	0.5099493	0.9679870	1.021405	1.098712	1.578506
Kpn NTUH K2044	K2	0.9768410	1.0434024	0.5099493	0.9679870	1.021405	1.098712	1.578506
Kpn NTUH K2044	K2	1.0044010	1.0434024	0.5099493	0.9679870	1.021405	1.098712	1.578506
Kpn NTUH K2044	K2	1.1802187	1.0434024	0.5099493	0.9679870	1.021405	1.098712	1.578506
Kpn NTUH K2044	K2	1.0044096	1.0434024	0.5099493	0.9679870	1.021405	1.098712	1.578506
Kpn NTUH K2044	K2	1.0587243	1.0434024	0.5099493	0.9679870	1.021405	1.098712	1.578506
Kpn NTUH K2044	K2	0.9783867	1.0434024	0.5099493	0.9679870	1.021405	1.098712	1.578506
Kpn NTUH K2044	K2	1.2685349	1.0434024	0.5099493	0.9679870	1.021405	1.098712	1.578506
Kpn NTUH K2044	K2	0.9744603	1.0434024	0.5099493	0.9679870	1.021405	1.098712	1.578506
Kpn NTUH K2044	K2	1.0615608	1.0434024	0.5099493	0.9679870	1.021405	1.098712	1.578506
Kpn CIP 52.145	K2	1.1606557	1.0434024	0.5099493	0.9679870	1.021405	1.098712	1.578506
Kpn CIP 52.145	K2	1.2309045	1.0434024	0.5099493	0.9679870	1.021405	1.098712	1.578506
Kpn CIP 52.145	K2	1.5521077	1.0434024	0.5099493	0.9679870	1.021405	1.098712	1.578506
Kpn CIP 52.145	K2	1.5183045	1.0434024	0.5099493	0.9679870	1.021405	1.098712	1.578506
Kpn CIP 52.145	K2	0.6826950	1.0434024	0.5099493	0.9679870	1.021405	1.098712	1.578506
Kpn CIP 52.145	K2	1.0943135	1.0434024	0.5099493	0.9679870	1.021405	1.098712	1.578506
Kpn CIP 52.145	K2	1.0009666	1.0434024	0.5099493	0.9679870	1.021405	1.098712	1.578506
Kpn CIP 52.145	K2	1.0989437	1.0434024	0.5099493	0.9679870	1.021405	1.098712	1.578506
Kpn CIP 52.145	K2	1.0618648	1.0434024	0.5099493	0.9679870	1.021405	1.098712	1.578506
Kpn CIP 52.145	K2	1.0445682	1.0434024	0.5099493	0.9679870	1.021405	1.098712	1.578506
Kpn CIP 52.145	K2	1.4133034	1.0434024	0.5099493	0.9679870	1.021405	1.098712	1.578506
Kpn CIP 52.145	K2	1.5785063	1.0434024	0.5099493	0.9679870	1.021405	1.098712	1.578506
Kpn CIP 52.145	K2	1.5300253	1.0434024	0.5099493	0.9679870	1.021405	1.098712	1.578506
Kpn CIP 52.145	K2	1.4097297	1.0434024	0.5099493	0.9679870	1.021405	1.098712	1.578506
Kpn CIP 52.145	K2	0.8603230	1.0434024	0.5099493	0.9679870	1.021405	1.098712	1.578506
Kpn CIP 52.145	K2	1.0387276	1.0434024	0.5099493	0.9679870	1.021405	1.098712	1.578506
Kpn CIP 52.145	K2	1.0867454	1.0434024	0.5099493	0.9679870	1.021405	1.098712	1.578506
Kpn CIP 52.145	K2	1.2008153	1.0434024	0.5099493	0.9679870	1.021405	1.098712	1.578506
Kpn CIP 52.145	K2	1.1251355	1.0434024	0.5099493	0.9679870	1.021405	1.098712	1.578506
Kpn BJ1	K2	0.8706564	1.0434024	0.5099493	0.9679870	1.021405	1.098712	1.578506
Kpn BJ1	K2	0.7510205	1.0434024	0.5099493	0.9679870	1.021405	1.098712	1.578506
Kpn BJ1	K2	0.6193656	1.0434024	0.5099493	0.9679870	1.021405	1.098712	1.578506
Kpn BJ1	K2	1.0788177	1.0434024	0.5099493	0.9679870	1.021405	1.098712	1.578506
Kpn BJ1	K2	1.1280643	1.0434024	0.5099493	0.9679870	1.021405	1.098712	1.578506
Kpn BJ1	K2	0.6141526	1.0434024	0.5099493	0.9679870	1.021405	1.098712	1.578506
Kpn BJ1	K2	0.5099493	1.0434024	0.5099493	0.9679870	1.021405	1.098712	1.578506
Kpn ST45	K2	0.9506458	1.0434024	0.5099493	0.9679870	1.021405	1.098712	1.578506
Kpn ST45	K2	0.8888759	1.0434024	0.5099493	0.9679870	1.021405	1.098712	1.578506
Kpn ST45	K2	1.0214052	1.0434024	0.5099493	0.9679870	1.021405	1.098712	1.578506
Kpn ST45	K2	1.0551604	1.0434024	0.5099493	0.9679870	1.021405	1.098712	1.578506
Kpn ST45	K2	1.1355930	1.0434024	0.5099493	0.9679870	1.021405	1.098712	1.578506
Kpn ST45	K2	0.9711368	1.0434024	0.5099493	0.9679870	1.021405	1.098712	1.578506
Kpn ST45	K2	1.0344679	1.0434024	0.5099493	0.9679870	1.021405	1.098712	1.578506
Kpn ST45	K2	1.1437502	1.0434024	0.5099493	0.9679870	1.021405	1.098712	1.578506
Kpn ST45	K2	0.9849702	1.0434024	0.5099493	0.9679870	1.021405	1.098712	1.578506
Kpn ST45	K2	0.9364583	1.0434024	0.5099493	0.9679870	1.021405	1.098712	1.578506
Kpn ST45	K2	0.9419962	1.0434024	0.5099493	0.9679870	1.021405	1.098712	1.578506
Kpn ST45	K2	0.9950737	1.0434024	0.5099493	0.9679870	1.021405	1.098712	1.578506
Kpn ST45	K2	1.0605932	1.0434024	0.5099493	0.9679870	1.021405	1.098712	1.578506
Kpn ST45	K2	1.0322581	1.0434024	0.5099493	0.9679870	1.021405	1.098712	1.578506
Kpn ST45	K2	1.0358685	1.0434024	0.5099493	0.9679870	1.021405	1.098712	1.578506
Kpn ST45	K2	0.9679870	1.0434024	0.5099493	0.9679870	1.021405	1.098712	1.578506
Kpn ST45	K2	1.0987124	1.0434024	0.5099493	0.9679870	1.021405	1.098712	1.578506
Kpn ST45	K2	1.0117241	1.0434024	0.5099493	0.9679870	1.021405	1.098712	1.578506
Kpn ST45	K2	1.0100245	1.0434024	0.5099493	0.9679870	1.021405	1.098712	1.578506
Kpn ST45	K2	1.1896779	1.0434024	0.5099493	0.9679870	1.021405	1.098712	1.578506
Kpn ST45	K2	1.0296186	1.0434024	0.5099493	0.9679870	1.021405	1.098712	1.578506
Kpn ST45	K2	0.9814385	1.0434024	0.5099493	0.9679870	1.021405	1.098712	1.578506
Kpn ST45	K2	1.0157139	1.0434024	0.5099493	0.9679870	1.021405	1.098712	1.578506
Kpn ST45	K2	1.0627698	1.0434024	0.5099493	0.9679870	1.021405	1.098712	1.578506
Kpn NTUH K2044	K24	1.1009091	1.0331804	0.5990900	0.9406863	1.018462	1.111084	1.898239
Kpn NTUH K2044	K24	0.9616559	1.0331804	0.5990900	0.9406863	1.018462	1.111084	1.898239
Kpn NTUH K2044	K24	1.0184621	1.0331804	0.5990900	0.9406863	1.018462	1.111084	1.898239
Kpn NTUH K2044	K24	0.9112272	1.0331804	0.5990900	0.9406863	1.018462	1.111084	1.898239
Kpn NTUH K2044	K24	1.2347725	1.0331804	0.5990900	0.9406863	1.018462	1.111084	1.898239
Kpn NTUH K2044	K24	1.0468341	1.0331804	0.5990900	0.9406863	1.018462	1.111084	1.898239
Kpn NTUH K2044	K24	0.9587375	1.0331804	0.5990900	0.9406863	1.018462	1.111084	1.898239
Kpn NTUH K2044	K24	0.9865385	1.0331804	0.5990900	0.9406863	1.018462	1.111084	1.898239
Kpn NTUH K2044	K24	0.9973420	1.0331804	0.5990900	0.9406863	1.018462	1.111084	1.898239
Kpn NTUH K2044	K24	0.9961545	1.0331804	0.5990900	0.9406863	1.018462	1.111084	1.898239
Kpn NTUH K2044	K24	0.9189765	1.0331804	0.5990900	0.9406863	1.018462	1.111084	1.898239
Kpn NTUH K2044	K24	1.0273559	1.0331804	0.5990900	0.9406863	1.018462	1.111084	1.898239
Kpn NTUH K2044	K24	0.9959158	1.0331804	0.5990900	0.9406863	1.018462	1.111084	1.898239
Kpn NTUH K2044	K24	1.0387652	1.0331804	0.5990900	0.9406863	1.018462	1.111084	1.898239
Kpn NTUH K2044	K24	0.9948201	1.0331804	0.5990900	0.9406863	1.018462	1.111084	1.898239
Kpn NTUH K2044	K24	1.0334380	1.0331804	0.5990900	0.9406863	1.018462	1.111084	1.898239
Kpn NTUH K2044	K24	1.1461544	1.0331804	0.5990900	0.9406863	1.018462	1.111084	1.898239
Kpn NTUH K2044	K24	1.0195298	1.0331804	0.5990900	0.9406863	1.018462	1.111084	1.898239
Kpn NTUH K2044	K24	1.0183653	1.0331804	0.5990900	0.9406863	1.018462	1.111084	1.898239
Kpn NTUH K2044	K24	1.1949647	1.0331804	0.5990900	0.9406863	1.018462	1.111084	1.898239
Kpn NTUH K2044	K24	1.0286305	1.0331804	0.5990900	0.9406863	1.018462	1.111084	1.898239
Kpn NTUH K2044	K24	1.2052876	1.0331804	0.5990900	0.9406863	1.018462	1.111084	1.898239
Kpn NTUH K2044	K24	1.1357041	1.0331804	0.5990900	0.9406863	1.018462	1.111084	1.898239
Kpn CIP 52.145	K24	0.6936581	1.0331804	0.5990900	0.9406863	1.018462	1.111084	1.898239
Kpn CIP 52.145	K24	0.6544676	1.0331804	0.5990900	0.9406863	1.018462	1.111084	1.898239
Kpn CIP 52.145	K24	0.8887283	1.0331804	0.5990900	0.9406863	1.018462	1.111084	1.898239
Kpn CIP 52.145	K24	0.8324967	1.0331804	0.5990900	0.9406863	1.018462	1.111084	1.898239
Kpn CIP 52.145	K24	1.0690796	1.0331804	0.5990900	0.9406863	1.018462	1.111084	1.898239
Kpn CIP 52.145	K24	0.9979920	1.0331804	0.5990900	0.9406863	1.018462	1.111084	1.898239
Kpn CIP 52.145	K24	0.7593448	1.0331804	0.5990900	0.9406863	1.018462	1.111084	1.898239
Kpn CIP 52.145	K24	0.6748089	1.0331804	0.5990900	0.9406863	1.018462	1.111084	1.898239
Kpn CIP 52.145	K24	0.9421851	1.0331804	0.5990900	0.9406863	1.018462	1.111084	1.898239
Kpn CIP 52.145	K24	1.1455224	1.0331804	0.5990900	0.9406863	1.018462	1.111084	1.898239
Kpn CIP 52.145	K24	1.5092251	1.0331804	0.5990900	0.9406863	1.018462	1.111084	1.898239
Kpn CIP 52.145	K24	1.1423883	1.0331804	0.5990900	0.9406863	1.018462	1.111084	1.898239
Kpn CIP 52.145	K24	0.7032851	1.0331804	0.5990900	0.9406863	1.018462	1.111084	1.898239
Kpn CIP 52.145	K24	0.7507523	1.0331804	0.5990900	0.9406863	1.018462	1.111084	1.898239
Kpn CIP 52.145	K24	0.8111951	1.0331804	0.5990900	0.9406863	1.018462	1.111084	1.898239
Kpn CIP 52.145	K24	0.8679217	1.0331804	0.5990900	0.9406863	1.018462	1.111084	1.898239
Kpn CIP 52.145	K24	1.1212586	1.0331804	0.5990900	0.9406863	1.018462	1.111084	1.898239
Kpn CIP 52.145	K24	0.8201034	1.0331804	0.5990900	0.9406863	1.018462	1.111084	1.898239
Kpn CIP 52.145	K24	0.6936528	1.0331804	0.5990900	0.9406863	1.018462	1.111084	1.898239
Kpn CIP 52.145	K24	0.8532646	1.0331804	0.5990900	0.9406863	1.018462	1.111084	1.898239
Kpn CIP 52.145	K24	0.7715232	1.0331804	0.5990900	0.9406863	1.018462	1.111084	1.898239
Kpn CIP 52.145	K24	1.0135586	1.0331804	0.5990900	0.9406863	1.018462	1.111084	1.898239
Kpn CIP 52.145	K24	1.2242647	1.0331804	0.5990900	0.9406863	1.018462	1.111084	1.898239
Kpn CIP 52.145	K24	0.9927571	1.0331804	0.5990900	0.9406863	1.018462	1.111084	1.898239
Kpn BJ1	K24	0.5990900	1.0331804	0.5990900	0.9406863	1.018462	1.111084	1.898239
Kpn BJ1	K24	1.5039683	1.0331804	0.5990900	0.9406863	1.018462	1.111084	1.898239
Kpn BJ1	K24	1.3288212	1.0331804	0.5990900	0.9406863	1.018462	1.111084	1.898239
Kpn BJ1	K24	1.1392931	1.0331804	0.5990900	0.9406863	1.018462	1.111084	1.898239
Kpn BJ1	K24	1.4279919	1.0331804	0.5990900	0.9406863	1.018462	1.111084	1.898239
Kpn BJ1	K24	0.6945813	1.0331804	0.5990900	0.9406863	1.018462	1.111084	1.898239
Kpn BJ1	K24	1.5700000	1.0331804	0.5990900	0.9406863	1.018462	1.111084	1.898239
Kpn BJ1	K24	1.2427027	1.0331804	0.5990900	0.9406863	1.018462	1.111084	1.898239
Kpn BJ1	K24	1.8982395	1.0331804	0.5990900	0.9406863	1.018462	1.111084	1.898239
Kpn BJ1	K24	1.1956401	1.0331804	0.5990900	0.9406863	1.018462	1.111084	1.898239
Kpn BJ1	K24	1.3433053	1.0331804	0.5990900	0.9406863	1.018462	1.111084	1.898239
Kpn BJ1	K24	1.3049813	1.0331804	0.5990900	0.9406863	1.018462	1.111084	1.898239
Kpn ST45	K24	0.8913549	1.0331804	0.5990900	0.9406863	1.018462	1.111084	1.898239
Kpn ST45	K24	1.0603707	1.0331804	0.5990900	0.9406863	1.018462	1.111084	1.898239
Kpn ST45	K24	0.9846964	1.0331804	0.5990900	0.9406863	1.018462	1.111084	1.898239
Kpn ST45	K24	1.0553067	1.0331804	0.5990900	0.9406863	1.018462	1.111084	1.898239
Kpn ST45	K24	1.1005568	1.0331804	0.5990900	0.9406863	1.018462	1.111084	1.898239
Kpn ST45	K24	0.9644095	1.0331804	0.5990900	0.9406863	1.018462	1.111084	1.898239
Kpn ST45	K24	0.9809867	1.0331804	0.5990900	0.9406863	1.018462	1.111084	1.898239
Kpn ST45	K24	1.0566942	1.0331804	0.5990900	0.9406863	1.018462	1.111084	1.898239
Kpn ST45	K24	1.0840787	1.0331804	0.5990900	0.9406863	1.018462	1.111084	1.898239
Kpn ST45	K24	1.0729556	1.0331804	0.5990900	0.9406863	1.018462	1.111084	1.898239
Kpn ST45	K24	0.9412416	1.0331804	0.5990900	0.9406863	1.018462	1.111084	1.898239
Kpn ST45	K24	0.9401310	1.0331804	0.5990900	0.9406863	1.018462	1.111084	1.898239
Kpn ST45	K24	1.0635177	1.0331804	0.5990900	0.9406863	1.018462	1.111084	1.898239
Kpn ST45	K24	1.0182095	1.0331804	0.5990900	0.9406863	1.018462	1.111084	1.898239
Kpn ST45	K24	1.0460000	1.0331804	0.5990900	0.9406863	1.018462	1.111084	1.898239
Kpn ST45	K24	1.0019662	1.0331804	0.5990900	0.9406863	1.018462	1.111084	1.898239
Kpn ST45	K24	0.9707303	1.0331804	0.5990900	0.9406863	1.018462	1.111084	1.898239
Kpn ST45	K24	1.0954932	1.0331804	0.5990900	0.9406863	1.018462	1.111084	1.898239
Kpn ST45	K24	1.0695652	1.0331804	0.5990900	0.9406863	1.018462	1.111084	1.898239
Kpn ST45	K24	1.0703956	1.0331804	0.5990900	0.9406863	1.018462	1.111084	1.898239
Kpn NTUH K2044	K3	0.9593496	0.9426783	0.5554181	0.8250919	0.931427	1.004366	1.741111
Kpn NTUH K2044	K3	0.9078524	0.9426783	0.5554181	0.8250919	0.931427	1.004366	1.741111
Kpn NTUH K2044	K3	0.7962341	0.9426783	0.5554181	0.8250919	0.931427	1.004366	1.741111
Kpn NTUH K2044	K3	0.7131983	0.9426783	0.5554181	0.8250919	0.931427	1.004366	1.741111
Kpn NTUH K2044	K3	1.0003970	0.9426783	0.5554181	0.8250919	0.931427	1.004366	1.741111
Kpn NTUH K2044	K3	1.0152597	0.9426783	0.5554181	0.8250919	0.931427	1.004366	1.741111
Kpn NTUH K2044	K3	0.7793241	0.9426783	0.5554181	0.8250919	0.931427	1.004366	1.741111
Kpn NTUH K2044	K3	0.9259015	0.9426783	0.5554181	0.8250919	0.931427	1.004366	1.741111
Kpn NTUH K2044	K3	0.9401544	0.9426783	0.5554181	0.8250919	0.931427	1.004366	1.741111
Kpn NTUH K2044	K3	0.7721731	0.9426783	0.5554181	0.8250919	0.931427	1.004366	1.741111
Kpn NTUH K2044	K3	0.8189219	0.9426783	0.5554181	0.8250919	0.931427	1.004366	1.741111
Kpn NTUH K2044	K3	0.9484305	0.9426783	0.5554181	0.8250919	0.931427	1.004366	1.741111
Kpn NTUH K2044	K3	0.9638848	0.9426783	0.5554181	0.8250919	0.931427	1.004366	1.741111
Kpn NTUH K2044	K3	1.1928151	0.9426783	0.5554181	0.8250919	0.931427	1.004366	1.741111
Kpn NTUH K2044	K3	0.9734428	0.9426783	0.5554181	0.8250919	0.931427	1.004366	1.741111
Kpn NTUH K2044	K3	1.0905589	0.9426783	0.5554181	0.8250919	0.931427	1.004366	1.741111
Kpn NTUH K2044	K3	0.8271485	0.9426783	0.5554181	0.8250919	0.931427	1.004366	1.741111
Kpn NTUH K2044	K3	1.1440000	0.9426783	0.5554181	0.8250919	0.931427	1.004366	1.741111
Kpn NTUH K2044	K3	0.8436768	0.9426783	0.5554181	0.8250919	0.931427	1.004366	1.741111
Kpn NTUH K2044	K3	1.0501730	0.9426783	0.5554181	0.8250919	0.931427	1.004366	1.741111
Kpn CIP 52.145	K3	0.8820913	0.9426783	0.5554181	0.8250919	0.931427	1.004366	1.741111

## Sheet: Fig.4A
Genetic_background	Serotype	Population	Day	Proportion_capsulated	mean
Kpn BJ1	Native	1	0	1.00000000	1.00000000
Kpn BJ1	Native	2	0	1.00000000	1.00000000
Kpn BJ1	Native	3	0	1.00000000	1.00000000
Kpn BJ1	Native	4	0	1.00000000	1.00000000
Kpn BJ1	Native	5	0	1.00000000	1.00000000
Kpn BJ1	Native	6	0	1.00000000	1.00000000
Kpn BJ1	Native	1	1	0.99813084	0.99198539
Kpn BJ1	Native	2	1	1.00000000	0.99198539
Kpn BJ1	Native	3	1	0.95378151	0.99198539
Kpn BJ1	Native	4	1	1.00000000	0.99198539
Kpn BJ1	Native	5	1	1.00000000	0.99198539
Kpn BJ1	Native	6	1	1.00000000	0.99198539
Kpn BJ1	Native	1	2	0.99375558	0.99596133
Kpn BJ1	Native	2	2	0.99716393	0.99596133
Kpn BJ1	Native	3	2	0.98484848	0.99596133
Kpn BJ1	Native	4	2	1.00000000	0.99596133
Kpn BJ1	Native	5	2	1.00000000	0.99596133
Kpn BJ1	Native	6	2	1.00000000	0.99596133
Kpn BJ1	Native	1	3	0.94408740	0.98299237
Kpn BJ1	Native	2	3	0.99319265	0.98299237
Kpn BJ1	Native	3	3	0.96067416	0.98299237
Kpn BJ1	Native	4	3	1.00000000	0.98299237
Kpn BJ1	Native	5	3	1.00000000	0.98299237
Kpn BJ1	Native	6	3	1.00000000	0.98299237
Kpn BJ1	Native	1	4	0.94273128	0.97927427
Kpn BJ1	Native	2	4	0.96564417	0.97927427
Kpn BJ1	Native	3	4	0.98167939	0.97927427
Kpn BJ1	Native	4	4	0.98559078	0.97927427
Kpn BJ1	Native	5	4	1.00000000	0.97927427
Kpn BJ1	Native	6	4	1.00000000	0.97927427
Kpn BJ1	Native	1	5	0.92035398	0.97333652
Kpn BJ1	Native	2	5	0.98666667	0.97333652
Kpn BJ1	Native	3	5	0.96892139	0.97333652
Kpn BJ1	Native	4	5	0.96875000	0.97333652
Kpn BJ1	Native	5	5	1.00000000	0.97333652
Kpn BJ1	Native	6	5	0.99532710	0.97333652
Kpn BJ1	Native	1	6	0.86617100	0.93163984
Kpn BJ1	Native	2	6	0.92109501	0.93163984
Kpn BJ1	Native	3	6	0.88832487	0.93163984
Kpn BJ1	Native	4	6	0.93896714	0.93163984
Kpn BJ1	Native	5	6	0.98035714	0.93163984
Kpn BJ1	Native	6	6	0.99492386	0.93163984
Kpn BJ1	Native	1	7	0.70693512	0.86996283
Kpn BJ1	Native	2	7	0.81227437	0.86996283
Kpn BJ1	Native	3	7	0.88324873	0.86996283
Kpn BJ1	Native	4	7	0.85714286	0.86996283
Kpn BJ1	Native	5	7	0.96629213	0.86996283
Kpn BJ1	Native	6	7	0.99388379	0.86996283
Kpn BJ1	Native	1	8	0.79664179	0.84011187
Kpn BJ1	Native	2	8	0.79393173	0.84011187
Kpn BJ1	Native	3	8	0.70598007	0.84011187
Kpn BJ1	Native	4	8	0.79411765	0.84011187
Kpn BJ1	Native	5	8	0.95000000	0.84011187
Kpn BJ1	Native	6	8	1.00000000	0.84011187
Kpn BJ1	Native	1	9	0.59375000	0.74781221
Kpn BJ1	Native	2	9	0.77387914	0.74781221
Kpn BJ1	Native	3	9	0.53290870	0.74781221
Kpn BJ1	Native	4	9	0.71807229	0.74781221
Kpn BJ1	Native	5	9	0.87755102	0.74781221
Kpn BJ1	Native	6	9	0.99071207	0.74781221
Kpn BJ1	Native	1	10	0.53768844	0.65168248
Kpn BJ1	Native	2	10	0.68888889	0.65168248
Kpn BJ1	Native	3	10	0.32703214	0.65168248
Kpn BJ1	Native	4	10	0.59740260	0.65168248
Kpn BJ1	Native	5	10	0.78082192	0.65168248
Kpn BJ1	Native	6	10	0.97826087	0.65168248
Kpn BJ1	Native	1	11	0.59919028	0.63112258
Kpn BJ1	Native	2	11	0.67068273	0.63112258
Kpn BJ1	Native	3	11	0.25563910	0.63112258
Kpn BJ1	Native	4	11	0.46048110	0.63112258
Kpn BJ1	Native	5	11	0.82474227	0.63112258
Kpn BJ1	Native	6	11	0.97600000	0.63112258
Kpn BJ1	Native	1	12	0.70684039	0.65987262
Kpn BJ1	Native	2	12	0.74216867	0.65987262
Kpn BJ1	Native	3	12	0.36734694	0.65987262
Kpn BJ1	Native	4	12	0.30075188	0.65987262
Kpn BJ1	Native	5	12	0.87387387	0.65987262
Kpn BJ1	Native	6	12	0.96825397	0.65987262
Kpn BJ1	Native	1	13	0.62058824	0.51927663
Kpn BJ1	Native	2	13	0.40586246	0.51927663
Kpn BJ1	Native	3	13	0.18373494	0.51927663
Kpn BJ1	Native	4	13	0.29245283	0.51927663
Kpn BJ1	Native	5	13	0.77777778	0.51927663
Kpn BJ1	Native	6	13	0.83524355	0.51927663
Kpn BJ1	Native	1	14	0.41310976	0.48803047
Kpn BJ1	Native	2	14	0.28301887	0.48803047
Kpn BJ1	Native	3	14	0.63075061	0.48803047
Kpn BJ1	Native	4	14	0.23571429	0.48803047
Kpn BJ1	Native	5	14	0.48803828	0.48803047
Kpn BJ1	Native	6	14	0.87755102	0.48803047
Kpn BJ1	Native	1	15	0.45698925	0.40894762
Kpn BJ1	Native	2	15	0.43750000	0.40894762
Kpn BJ1	Native	3	15	0.13370998	0.40894762
Kpn BJ1	Native	4	15	0.12386707	0.40894762
Kpn BJ1	Native	5	15	0.42982456	0.40894762
Kpn BJ1	Native	6	15	0.87179487	0.40894762
Kpn ST45	Native	1	0	1.00000000	1.00000000
Kpn ST45	Native	2	0	1.00000000	1.00000000
Kpn ST45	Native	3	0	1.00000000	1.00000000
Kpn ST45	Native	1	1	1.00000000	1.00000000
Kpn ST45	Native	2	1	1.00000000	1.00000000
Kpn ST45	Native	3	1	1.00000000	1.00000000
Kpn ST45	Native	1	2	0.99601594	0.99780392
Kpn ST45	Native	2	2	1.00000000	0.99780392
Kpn ST45	Native	3	2	0.99739583	0.99780392
Kpn ST45	Native	1	3	0.99324324	0.99332840
Kpn ST45	Native	2	3	0.99056604	0.99332840
Kpn ST45	Native	3	3	0.99617591	0.99332840
Kpn ST45	Native	1	4	1.00000000	1.00000000
Kpn ST45	Native	2	4	1.00000000	1.00000000
Kpn ST45	Native	3	4	1.00000000	1.00000000
Kpn ST45	Native	1	5	0.98242188	0.98705215
Kpn ST45	Native	2	5	0.99218750	0.98705215
Kpn ST45	Native	3	5	0.98654709	0.98705215
Kpn ST45	Native	1	6	0.97875817	0.98058043
Kpn ST45	Native	2	6	0.99378882	0.98058043
Kpn ST45	Native	3	6	0.96919431	0.98058043
Kpn ST45	Native	1	7	0.98076923	0.91483397
Kpn ST45	Native	2	7	0.92887029	0.91483397
Kpn ST45	Native	3	7	0.83486239	0.91483397
Kpn ST45	Native	1	8	0.92794376	0.75520203
Kpn ST45	Native	2	8	0.72727273	0.75520203
Kpn ST45	Native	3	8	0.61038961	0.75520203
Kpn ST45	Native	1	9	0.93665158	0.69673411
Kpn ST45	Native	2	9	0.55831266	0.69673411
Kpn ST45	Native	3	9	0.59523810	0.69673411
Kpn ST45	Native	1	10	0.84246575	0.59530003
Kpn ST45	Native	2	10	0.35000000	0.59530003
Kpn ST45	Native	3	10	0.59343434	0.59530003
Kpn ST45	Native	1	11	0.94568690	0.55005512
Kpn ST45	Native	2	11	0.23389021	0.55005512
Kpn ST45	Native	3	11	0.47058824	0.55005512
Kpn ST45	Native	1	12	0.93150685	0.55999952
Kpn ST45	Native	2	12	0.23717949	0.55999952
Kpn ST45	Native	3	12	0.51131222	0.55999952
Kpn ST45	Native	1	13	0.88461538	0.50339367
Kpn ST45	Native	2	13	0.23901099	0.50339367
Kpn ST45	Native	3	13	0.38655462	0.50339367
Kpn ST45	Native	1	14	0.64062500	0.59589108
Kpn ST45	Native	2	14	0.17917676	0.59589108
Kpn ST45	Native	3	14	0.96787149	0.59589108
Kpn ST45	Native	1	15	0.76687117	0.42008047
Kpn ST45	Native	2	15	0.11581921	0.42008047
Kpn ST45	Native	3	15	0.37755102	0.42008047
Kpn CIP 52.145	Native	1	0	1.00000000	1.00000000
Kpn CIP 52.145	Native	2	0	1.00000000	1.00000000
Kpn CIP 52.145	Native	3	0	1.00000000	1.00000000
Kpn CIP 52.145	Native	1	1	1.00000000	1.00000000
Kpn CIP 52.145	Native	2	1	1.00000000	1.00000000
Kpn CIP 52.145	Native	3	1	1.00000000	1.00000000
Kpn CIP 52.145	Native	1	2	1.00000000	1.00000000
Kpn CIP 52.145	Native	2	2	1.00000000	1.00000000
Kpn CIP 52.145	Native	3	2	1.00000000	1.00000000
Kpn CIP 52.145	Native	1	3	1.00000000	1.00000000
Kpn CIP 52.145	Native	2	3	1.00000000	1.00000000
Kpn CIP 52.145	Native	3	3	1.00000000	1.00000000
Kpn CIP 52.145	Native	1	4	1.00000000	1.00000000
Kpn CIP 52.145	Native	2	4	1.00000000	1.00000000
Kpn CIP 52.145	Native	3	4	1.00000000	1.00000000
Kpn CIP 52.145	Native	1	5	1.00000000	1.00000000
Kpn CIP 52.145	Native	2	5	1.00000000	1.00000000
Kpn CIP 52.145	Native	3	5	1.00000000	1.00000000
Kpn CIP 52.145	Native	1	6	1.00000000	1.00000000
Kpn CIP 52.145	Native	2	6	1.00000000	1.00000000
Kpn CIP 52.145	Native	3	6	1.00000000	1.00000000
Kpn CIP 52.145	Native	1	7	1.00000000	0.97208539
Kpn CIP 52.145	Native	2	7	1.00000000	0.97208539
Kpn CIP 52.145	Native	3	7	0.91625616	0.97208539
Kpn CIP 52.145	Native	1	8	1.00000000	0.85198758
Kpn CIP 52.145	Native	2	8	0.95867769	0.85198758
Kpn CIP 52.145	Native	3	8	0.59728507	0.85198758
Kpn CIP 52.145	Native	1	9	1.00000000	0.88067338
Kpn CIP 52.145	Native	2	9	0.96805421	0.88067338
Kpn CIP 52.145	Native	3	9	0.67396594	0.88067338
Kpn CIP 52.145	Native	1	10	1.00000000	0.91940493
Kpn CIP 52.145	Native	2	10	0.96223565	0.91940493
Kpn CIP 52.145	Native	3	10	0.79597915	0.91940493
Kpn CIP 52.145	Native	1	11	1.00000000	0.90488605
Kpn CIP 52.145	Native	2	11	0.95348837	0.90488605
Kpn CIP 52.145	Native	3	11	0.76116978	0.90488605
Kpn CIP 52.145	Native	1	12	1.00000000	0.93631315
Kpn CIP 52.145	Native	2	12	0.97265625	0.93631315
Kpn CIP 52.145	Native	3	12	0.83628319	0.93631315
Kpn CIP 52.145	Native	1	13	1.00000000	0.86311714
Kpn CIP 52.145	Native	2	13	0.83273767	0.86311714
Kpn CIP 52.145	Native	3	13	0.75661376	0.86311714
Kpn CIP 52.145	Native	1	14	1.00000000	0.78970875
Kpn CIP 52.145	Native	2	14	0.65944882	0.78970875
Kpn CIP 52.145	Native	3	14	0.70967742	0.78970875
Kpn CIP 52.145	Native	1	15	1.00000000	0.73162298
Kpn CIP 52.145	Native	2	15	0.61016949	0.73162298
Kpn CIP 52.145	Native	3	15	0.58469945	0.73162298
Kpn NTUH K2044	Native	1	0	1.00000000	1.00000000
Kpn NTUH K2044	Native	2	0	1.00000000	1.00000000
Kpn NTUH K2044	Native	3	0	1.00000000	1.00000000
Kpn NTUH K2044	Native	4	0	1.00000000	1.00000000
Kpn NTUH K2044	Native	5	0	1.00000000	1.00000000
Kpn NTUH K2044	Native	6	0	1.00000000	1.00000000
Kpn NTUH K2044	Native	1	1	0.98621554	0.91179127
Kpn NTUH K2044	Native	2	1	0.94958519	0.91179127
Kpn NTUH K2044	Native	3	1	0.93301435	0.91179127
Kpn NTUH K2044	Native	4	1	0.81666667	0.91179127
Kpn NTUH K2044	Native	5	1	0.85185185	0.91179127
Kpn NTUH K2044	Native	6	1	0.93341404	0.91179127
Kpn NTUH K2044	Native	1	2	0.68205666	0.75484923
Kpn NTUH K2044	Native	2	2	0.70140845	0.75484923
Kpn NTUH K2044	Native	3	2	0.79582367	0.75484923
Kpn NTUH K2044	Native	4	2	0.61955086	0.75484923
Kpn NTUH K2044	Native	5	2	0.86394558	0.75484923
Kpn NTUH K2044	Native	6	2	0.86631016	0.75484923
Kpn NTUH K2044	Native	1	3	0.40819672	0.56741161
Kpn NTUH K2044	Native	2	3	0.53694581	0.56741161
Kpn NTUH K2044	Native	3	3	0.66359447	0.56741161
Kpn NTUH K2044	Native	4	3	0.46511628	0.56741161
Kpn NTUH K2044	Native	5	3	0.71523179	0.56741161
Kpn NTUH K2044	Native	6	3	0.61538462	0.56741161
Kpn NTUH K2044	Native	1	4	0.41176471	0.47014658
Kpn NTUH K2044	Native	2	4	0.40963855	0.47014658
Kpn NTUH K2044	Native	3	4	0.30136986	0.47014658
Kpn NTUH K2044	Native	4	4	0.56609195	0.47014658
Kpn NTUH K2044	Native	5	4	0.60579065	0.47014658
Kpn NTUH K2044	Native	6	4	0.52622378	0.47014658
Kpn NTUH K2044	Native	1	5	0.57608696	0.48637104
Kpn NTUH K2044	Native	2	5	0.51298701	0.48637104
Kpn NTUH K2044	Native	3	5	0.46816479	0.48637104
Kpn NTUH K2044	Native	4	5	0.44936709	0.48637104
Kpn NTUH K2044	Native	5	5	0.48425197	0.48637104
Kpn NTUH K2044	Native	6	5	0.42736842	0.48637104
Kpn NTUH K2044	Native	1	6	0.43344710	0.45223464
Kpn NTUH K2044	Native	2	6	0.50000000	0.45223464
Kpn NTUH K2044	Native	3	6	0.47540984	0.45223464
Kpn NTUH K2044	Native	4	6	0.48747592	0.45223464
Kpn NTUH K2044	Native	5	6	0.45100354	0.45223464
Kpn NTUH K2044	Native	6	6	0.36607143	0.45223464
Kpn NTUH K2044	Native	1	7	0.56976744	0.33921764
Kpn NTUH K2044	Native	2	7	0.33684211	0.33921764
Kpn NTUH K2044	Native	3	7	0.11144578	0.33921764
Kpn NTUH K2044	Native	4	7	0.46557377	0.33921764
Kpn NTUH K2044	Native	5	7	0.20588235	0.33921764
Kpn NTUH K2044	Native	6	7	0.34579439	0.33921764
Kpn NTUH K2044	Native	1	8	0.65656566	0.37478607
Kpn NTUH K2044	Native	2	8	0.27631579	0.37478607
Kpn NTUH K2044	Native	3	8	0.30434783	0.37478607
Kpn NTUH K2044	Native	4	8	0.42417582	0.37478607
Kpn NTUH K2044	Native	5	8	0.24890830	0.37478607
Kpn NTUH K2044	Native	6	8	0.33840304	0.37478607
Kpn NTUH K2044	Native	1	9	0.71012007	0.41333428
Kpn NTUH K2044	Native	2	9	0.57799672	0.41333428
Kpn NTUH K2044	Native	3	9	0.39814815	0.41333428
Kpn NTUH K2044	Native	4	9	0.39208633	0.41333428
Kpn NTUH K2044	Native	5	9	0.15686275	0.41333428
Kpn NTUH K2044	Native	6	9	0.24479167	0.41333428
Kpn NTUH K2044	Native	1	10	0.69830247	0.31948037
Kpn NTUH K2044	Native	2	10	0.42348754	0.31948037
Kpn NTUH K2044	Native	3	10	0.01492537	0.31948037
Kpn NTUH K2044	Native	4	10	0.29069767	0.31948037
Kpn NTUH K2044	Native	5	10	0.16763006	0.31948037
Kpn NTUH K2044	Native	6	10	0.32183908	0.31948037
Kpn NTUH K2044	Native	1	11	0.53174603	0.25183073
Kpn NTUH K2044	Native	2	11	0.00000000	0.25183073
Kpn NTUH K2044	Native	4	11	0.21153846	0.25183073
Kpn NTUH K2044	Native	5	11	0.21008403	0.25183073
Kpn NTUH K2044	Native	6	11	0.30578512	0.25183073
Kpn NTUH K2044	Native	1	12	0.39215686	0.41303920
Kpn NTUH K2044	Native	2	12	0.53103448	0.41303920
Kpn NTUH K2044	Native	3	12	0.40201005	0.41303920
Kpn NTUH K2044	Native	4	12	0.18487395	0.41303920
Kpn NTUH K2044	Native	5	12	0.38735178	0.41303920
Kpn NTUH K2044	Native	6	12	0.58080808	0.41303920
Kpn NTUH K2044	Native	1	13	0.29528536	0.26639221
Kpn NTUH K2044	Native	2	13	0.63636364	0.26639221
Kpn NTUH K2044	Native	3	13	0.13235294	0.26639221
Kpn NTUH K2044	Native	4	13	0.09430894	0.26639221
Kpn NTUH K2044	Native	5	13	0.32183908	0.26639221
Kpn NTUH K2044	Native	6	13	0.11820331	0.26639221
Kpn NTUH K2044	Native	1	14	0.31630648	0.22604214
Kpn NTUH K2044	Native	2	14	0.72596154	0.22604214
Kpn NTUH K2044	Native	3	14	0.00955414	0.22604214
Kpn NTUH K2044	Native	4	14	0.04088050	0.22604214
Kpn NTUH K2044	Native	5	14	0.15454545	0.22604214
Kpn NTUH K2044	Native	6	14	0.10900474	0.22604214
Kpn NTUH K2044	Native	1	15	0.25193798	0.17218920
Kpn NTUH K2044	Native	2	15	0.67441860	0.17218920
Kpn NTUH K2044	Native	3	15	0.00000000	0.17218920
Kpn NTUH K2044	Native	4	15	0.02872063	0.17218920
Kpn NTUH K2044	Native	5	15	0.03525641	0.17218920
Kpn NTUH K2044	Native	6	15	0.04280156	0.17218920
Kpn BJ1	K1	1	0	1.00000000	1.00000000
Kpn BJ1	K1	2	0	1.00000000	1.00000000
Kpn BJ1	K1	3	0	1.00000000	1.00000000
Kpn BJ1	K1	1	1	0.99419569	0.97845739
Kpn BJ1	K1	2	1	0.94117647	0.97845739
Kpn BJ1	K1	3	1	1.00000000	0.97845739
Kpn BJ1	K1	1	2	0.87163030	0.92562402
Kpn BJ1	K1	2	2	0.91658391	0.92562402
Kpn BJ1	K1	3	2	0.98865784	0.92562402
Kpn BJ1	K1	1	3	0.75278396	0.75536027
Kpn BJ1	K1	2	3	0.72565543	0.75536027
Kpn BJ1	K1	3	3	0.78764143	0.75536027
Kpn BJ1	K1	1	4	0.61728395	0.56836283
Kpn BJ1	K1	2	4	0.45667447	0.56836283
Kpn BJ1	K1	3	4	0.63113006	0.56836283
Kpn BJ1	K1	1	5	0.46902655	0.44523686
Kpn BJ1	K1	2	5	0.39290780	0.44523686
Kpn BJ1	K1	3	5	0.47377622	0.44523686
Kpn BJ1	K1	1	6	0.31190926	0.34359404
Kpn BJ1	K1	2	6	0.21887287	0.34359404
Kpn BJ1	K1	3	6	0.50000000	0.34359404
Kpn BJ1	K1	1	7	0.30434783	0.31065799
Kpn BJ1	K1	2	7	0.33141762	0.31065799
Kpn BJ1	K1	3	7	0.29620853	0.31065799
Kpn BJ1	K1	1	8	0.25000000	0.34455456
Kpn BJ1	K1	2	8	0.44695481	0.34455456
Kpn BJ1	K1	3	8	0.33670886	0.34455456
Kpn BJ1	K1	1	9	0.15899582	0.44194662
Kpn BJ1	K1	2	9	0.63714903	0.44194662
Kpn BJ1	K1	3	9	0.52969502	0.44194662
Kpn BJ1	K1	1	10	0.05202312	0.29183518
Kpn BJ1	K1	2	10	0.57348243	0.29183518
Kpn BJ1	K1	3	10	0.25000000	0.29183518
Kpn BJ1	K1	1	11	0.06094183	0.16773479
Kpn BJ1	K1	2	11	0.20129870	0.16773479
Kpn BJ1	K1	3	11	0.24096386	0.16773479
Kpn BJ1	K1	1	12	0.15021459	0.09227833
Kpn BJ1	K1	2	12	0.02915452	0.09227833
Kpn BJ1	K1	3	12	0.09746589	0.09227833
Kpn BJ1	K1	1	13	0.07013575	0.11943253
Kpn BJ1	K1	2	13	0.19918699	0.11943253
Kpn BJ1	K1	3	13	0.08897485	0.11943253
Kpn BJ1	K1	1	14	0.06853282	0.16777007
Kpn BJ1	K1	2	14	0.30344828	0.16777007
Kpn BJ1	K1	3	14	0.13132911	0.16777007
Kpn BJ1	K1	1	15	0.05725191	0.18218668
Kpn BJ1	K1	2	15	0.25330813	0.18218668
Kpn BJ1	K1	3	15	0.23600000	0.18218668
Kpn BJ1	K2	1	0	1.00000000	1.00000000
Kpn BJ1	K2	2	0	1.00000000	1.00000000
Kpn BJ1	K2	3	0	1.00000000	1.00000000
Kpn BJ1	K2	1	1	0.97487437	0.98943181
Kpn BJ1	K2	2	1	0.99342105	0.98943181
Kpn BJ1	K2	3	1	1.00000000	0.98943181
Kpn BJ1	K2	1	2	0.75438596	0.83162072
Kpn BJ1	K2	2	2	0.88278388	0.83162072
Kpn BJ1	K2	3	2	0.85769231	0.83162072
Kpn BJ1	K2	1	3	0.89459459	0.85106341
Kpn BJ1	K2	2	3	0.87288136	0.85106341
Kpn BJ1	K2	3	3	0.78571429	0.85106341
Kpn BJ1	K2	1	4	0.58620690	0.84107478
Kpn BJ1	K2	2	4	0.96823380	0.84107478
Kpn BJ1	K2	3	4	0.96878364	0.84107478
Kpn BJ1	K2	1	5	0.72509960	0.82597831
Kpn BJ1	K2	2	5	0.79012346	0.82597831
Kpn BJ1	K2	3	5	0.96271186	0.82597831
Kpn BJ1	K2	1	6	0.55188679	0.67118861
Kpn BJ1	K2	2	6	0.70873786	0.67118861
Kpn BJ1	K2	3	6	0.75294118	0.67118861
Kpn BJ1	K2	1	7	0.71428571	0.70536081
Kpn BJ1	K2	2	7	0.71962617	0.70536081
Kpn BJ1	K2	3	7	0.68217054	0.70536081
Kpn BJ1	K2	1	8	0.77919708	0.67686968
Kpn BJ1	K2	2	8	0.66078697	0.67686968
Kpn BJ1	K2	3	8	0.59062500	0.67686968
Kpn BJ1	K2	1	9	0.65740741	0.66521377
Kpn BJ1	K2	2	9	0.61773700	0.66521377
Kpn BJ1	K2	3	9	0.72049689	0.66521377
Kpn BJ1	K2	1	10	0.50316456	0.55334102
Kpn BJ1	K2	2	10	0.56390977	0.55334102
Kpn BJ1	K2	3	10	0.59294872	0.55334102
Kpn BJ1	K2	1	11	0.43600000	0.49035125
Kpn BJ1	K2	2	11	0.48666667	0.49035125
Kpn BJ1	K2	3	11	0.54838710	0.49035125
Kpn BJ1	K2	1	12	0.70281124	0.55421857
Kpn BJ1	K2	2	12	0.27065527	0.55421857
Kpn BJ1	K2	3	12	0.68918919	0.55421857
Kpn BJ1	K2	1	13	0.31740614	0.38686323
Kpn BJ1	K2	2	13	0.34615385	0.38686323
Kpn BJ1	K2	3	13	0.49702970	0.38686323
Kpn BJ1	K2	1	14	0.45095057	0.34930688
Kpn BJ1	K2	2	14	0.54230769	0.34930688
Kpn BJ1	K2	3	14	0.05466238	0.34930688
Kpn BJ1	K2	1	15	0.24173028	0.23566747
Kpn BJ1	K2	2	15	0.16330275	0.23566747
Kpn BJ1	K2	3	15	0.30196937	0.23566747
Kpn BJ1	K3	1	0	1.00000000	1.00000000
Kpn BJ1	K3	2	0	1.00000000	1.00000000
Kpn BJ1	K3	3	0	1.00000000	1.00000000
Kpn BJ1	K3	1	1	1.00000000	1.00000000
Kpn BJ1	K3	2	1	1.00000000	1.00000000
Kpn BJ1	K3	3	1	1.00000000	1.00000000
Kpn BJ1	K3	1	2	1.00000000	0.97997644
Kpn BJ1	K3	2	2	1.00000000	0.97997644
Kpn BJ1	K3	3	2	0.93992933	0.97997644
Kpn BJ1	K3	1	3	1.00000000	0.96001190
Kpn BJ1	K3	2	3	0.99324324	0.96001190
Kpn BJ1	K3	3	3	0.88679245	0.96001190
Kpn BJ1	K3	1	4	0.99358974	0.97183029
Kpn BJ1	K3	2	4	0.97829457	0.97183029
Kpn BJ1	K3	3	4	0.94360656	0.97183029
Kpn BJ1	K3	1	5	0.99126638	0.97175945
Kpn BJ1	K3	2	5	0.96317280	0.97175945
Kpn BJ1	K3	3	5	0.96083916	0.97175945
Kpn BJ1	K3	1	6	0.82222222	0.81045167
Kpn BJ1	K3	2	6	0.77272727	0.81045167
Kpn BJ1	K3	3	6	0.83640553	0.81045167
Kpn BJ1	K3	1	7	0.65730337	0.68980727
Kpn BJ1	K3	2	7	0.78434066	0.68980727
Kpn BJ1	K3	3	7	0.62777778	0.68980727
Kpn BJ1	K3	1	8	0.88615385	0.74106559
Kpn BJ1	K3	2	8	0.82352941	0.74106559
Kpn BJ1	K3	3	8	0.51351351	0.74106559
Kpn BJ1	K3	1	9	0.72727273	0.64472677
Kpn BJ1	K3	2	9	0.46579805	0.64472677
Kpn BJ1	K3	3	9	0.74110953	0.64472677
Kpn BJ1	K3	1	10	0.71122995	0.59779453
Kpn BJ1	K3	2	10	0.49462366	0.59779453
Kpn BJ1	K3	3	10	0.58752998	0.59779453
Kpn BJ1	K3	1	11	0.55645161	0.54132340
Kpn BJ1	K3	2	11	0.46694796	0.54132340
Kpn BJ1	K3	3	11	0.60057061	0.54132340
Kpn BJ1	K3	1	12	0.71354167	0.66426729
Kpn BJ1	K3	2	12	0.59114140	0.66426729
Kpn BJ1	K3	3	12	0.68811881	0.66426729
Kpn BJ1	K3	1	13	0.30123457	0.37398276

## Sheet: Fig.4B
Genetic_background	Serotype	Population	AUC	mean	sd
Kpn BJ1	Native	1	11.368469	11.967535	1.6364512
Kpn BJ1	Native	2	11.753219	11.967535	1.6364512
Kpn BJ1	Native	3	10.191726	11.967535	1.6364512
Kpn BJ1	Native	4	10.711377	11.967535	1.6364512
Kpn BJ1	Native	5	13.234367	11.967535	1.6364512
Kpn BJ1	Native	6	14.546054	11.967535	1.6364512
Kpn ST45	Native	1	13.924139	11.840215	1.9782057
Kpn ST45	Native	2	9.988165	11.840215	1.9782057
Kpn ST45	Native	3	11.608340	11.840215	1.9782057
Kpn CIP 52.145	Native	1	15.000000	13.983988	1.0859178
Kpn CIP 52.145	Native	2	14.112383	13.983988	1.0859178
Kpn CIP 52.145	Native	3	12.839580	13.983988	1.0859178
Kpn NTUH K2044	Native	1	8.293987	6.825794	1.0562593
Kpn NTUH K2044	Native	2	7.955776	6.825794	1.0562593
Kpn NTUH K2044	Native	3	5.718629	6.825794	1.0562593
Kpn NTUH K2044	Native	4	6.022765	6.825794	1.0562593
Kpn NTUH K2044	Native	5	6.342807	6.825794	1.0562593
Kpn NTUH K2044	Native	6	6.620803	6.825794	1.0562593
Kpn BJ1	K1	1	5.660647	6.543939	0.7651005
Kpn BJ1	K1	2	7.000617	6.543939	0.7651005
Kpn BJ1	K1	3	6.970552	6.543939	0.7651005
Kpn BJ1	K2*	1	9.669136	10.009717	0.3426186
Kpn BJ1	K2*	2	10.005676	10.009717	0.3426186
Kpn BJ1	K2*	3	10.354337	10.009717	0.3426186
Kpn BJ1	K3	1	11.560581	11.060070	0.4887089
Kpn BJ1	K3	2	10.584087	11.060070	0.4887089
Kpn BJ1	K3	3	11.035544	11.060070	0.4887089
Kpn BJ1	K24	1	12.739612	12.314459	0.6942668
Kpn BJ1	K24	2	11.513291	12.314459	0.6942668
Kpn BJ1	K24	3	12.690475	12.314459	0.6942668
Kpn NTUH K2044	K2	1	8.215993	8.335199	1.1170524
Kpn NTUH K2044	K2	2	9.507074	8.335199	1.1170524
Kpn NTUH K2044	K2	3	7.282531	8.335199	1.1170524
Kpn NTUH K2044	K3	1	7.127253	7.237667	0.4538091
Kpn NTUH K2044	K3	2	7.736494	7.237667	0.4538091
Kpn NTUH K2044	K3	3	6.849253	7.237667	0.4538091
Kpn NTUH K2044	K24	1	8.325986	7.897221	0.9202998
Kpn NTUH K2044	K24	2	8.524903	7.897221	0.9202998
Kpn NTUH K2044	K24	3	6.840775	7.897221	0.9202998
Kpn NTUH K2044	K1*	1	6.560771	7.019778	1.6346009
Kpn NTUH K2044	K1*	2	8.834812	7.019778	1.6346009
Kpn NTUH K2044	K1*	3	5.663752	7.019778	1.6346009
Kpn ST45	K1	1	14.074042	13.160848	0.7974991
Kpn ST45	K1	2	12.807029	13.160848	0.7974991
Kpn ST45	K1	3	12.601475	13.160848	0.7974991
Kpn ST45	K2	1	7.405004	7.260464	0.5198231
Kpn ST45	K2	2	6.683668	7.260464	0.5198231
Kpn ST45	K2	3	7.692721	7.260464	0.5198231
Kpn ST45	K3	1	10.372611	10.698241	0.8003900
Kpn ST45	K3	2	10.111991	10.698241	0.8003900
Kpn ST45	K3	3	11.610120	10.698241	0.8003900
Kpn ST45	K24*	1	11.458136	12.550969	1.9236298
Kpn ST45	K24*	2	11.422680	12.550969	1.9236298
Kpn ST45	K24*	3	14.772091	12.550969	1.9236298
Kva OM26	Native	1	11.774298	11.696418	2.2440227
Kva OM26	Native	2	14.626375	11.696418	2.2440227
Kva OM26	Native	3	7.785514	11.696418	2.2440227
Kva OM26	Native	4	11.824502	11.696418	2.2440227
Kva OM26	Native	5	11.385480	11.696418	2.2440227
Kva OM26	Native	6	12.782336	11.696418	2.2440227
Kpn CIP 52.145	K24	1	15.000000	13.780480	1.1018425
Kpn CIP 52.145	K24	2	13.484781	13.780480	1.1018425
Kpn CIP 52.145	K24	3	12.856658	13.780480	1.1018425
Kpn CIP 52.145	K1	1	15.000000	10.075677	5.7512326
Kpn CIP 52.145	K1	2	3.754764	10.075677	5.7512326
Kpn CIP 52.145	K1	3	11.472265	10.075677	5.7512326
Kva OM26	K1	1	5.937266	6.186359	0.3712084
Kva OM26	K1	2	6.008813	6.186359	0.3712084
Kva OM26	K1	3	6.612999	6.186359	0.3712084
Kva OM26	K2	1	10.461941	11.275542	2.0342588
Kva OM26	K2	2	9.774006	11.275542	2.0342588
Kva OM26	K2	3	13.590679	11.275542	2.0342588
Kpn CIP 52.145	K2*	1	15.000000	15.000000	0.0000000
Kpn CIP 52.145	K2*	2	15.000000	15.000000	0.0000000
Kpn CIP 52.145	K2*	3	15.000000	15.000000	0.0000000
Kpn CIP 52.145	K3	1	15.000000	14.495504	0.8738120
Kpn CIP 52.145	K3	2	15.000000	14.495504	0.8738120
Kpn CIP 52.145	K3	3	13.486513	14.495504	0.8738120
Kva OM26	K64*	1	13.256410	13.518733	0.4247906
Kva OM26	K64*	2	14.008834	13.518733	0.4247906
Kva OM26	K64*	3	13.290956	13.518733	0.4247906
Kva OM26	K24	1	14.776020	14.547020	0.3143425
Kva OM26	K24	2	14.188634	14.547020	0.3143425
Kva OM26	K24	3	14.676407	14.547020	0.3143425

[truncated: 6 more sheets: Fig.4C, Fig.4D, Fig.5A, Fig.5B, Fig.5C, Fig.5D]
