# Supplementary material for: Plug-and-play evolution of the Klebsiella pneumoniae capsule locus enables serotype exchange across genetic backgrounds
Source: PLoS Biol. 2026 Mar 25;24(3):e3003724. doi: 10.1371/journal.pbio.3003724 (PMC13043062; doi:10.1371/journal.pbio.3003724)
Supplement: S2 Data — (XLSX) [file pbio.3003724.s021.xlsx]

## Sheet: Fig.S2.A.
Genetic_background	Serotype	capsule_production	mean	sd
Kpn BJ1	Native	7.580142	6.591938	1.2741957
Kpn BJ1	Native	7.296868	6.591938	1.2741957
Kpn BJ1	Native	4.671086	6.591938	1.2741957
Kpn BJ1	Native	7.513642	6.591938	1.2741957
Kpn BJ1	Native	5.897951	6.591938	1.2741957
Kpn BJ1	Complemented	6.891320	6.386976	0.8427972
Kpn BJ1	Complemented	7.429354	6.386976	0.8427972
Kpn BJ1	Complemented	6.080327	6.386976	0.8427972
Kpn BJ1	Complemented	5.202409	6.386976	0.8427972
Kpn BJ1	Complemented	6.331467	6.386976	0.8427972
Kpn CIP 52.145	Native	6.782243	5.990736	0.8161417
Kpn CIP 52.145	Native	6.890842	5.990736	0.8161417
Kpn CIP 52.145	Native	5.853193	5.990736	0.8161417
Kpn CIP 52.145	Native	5.189330	5.990736	0.8161417
Kpn CIP 52.145	Native	5.238070	5.990736	0.8161417
Kpn CIP 52.145	Complemented	11.310805	9.743792	1.0828720
Kpn CIP 52.145	Complemented	9.975867	9.743792	1.0828720
Kpn CIP 52.145	Complemented	9.591544	9.743792	1.0828720
Kpn CIP 52.145	Complemented	9.553555	9.743792	1.0828720
Kpn CIP 52.145	Complemented	8.287190	9.743792	1.0828720
Kpn NTUH K2044	Native	6.504559	5.985014	1.9642388
Kpn NTUH K2044	Native	4.667044	5.985014	1.9642388
Kpn NTUH K2044	Native	5.227249	5.985014	1.9642388
Kpn NTUH K2044	Native	4.350547	5.985014	1.9642388
Kpn NTUH K2044	Native	9.175668	5.985014	1.9642388
Kpn NTUH K2044	Complemented	4.570800	3.983517	0.3871911
Kpn NTUH K2044	Complemented	4.003163	3.983517	0.3871911
Kpn NTUH K2044	Complemented	4.060736	3.983517	0.3871911
Kpn NTUH K2044	Complemented	3.726262	3.983517	0.3871911
Kpn NTUH K2044	Complemented	3.556623	3.983517	0.3871911
Kpn ST45	Native	3.293611	3.141663	0.3257447
Kpn ST45	Native	3.507919	3.141663	0.3257447
Kpn ST45	Native	2.964404	3.141663	0.3257447
Kpn ST45	Native	2.673144	3.141663	0.3257447
Kpn ST45	Native	3.269241	3.141663	0.3257447
Kpn ST45	Complemented	3.182643	3.122495	0.1887663
Kpn ST45	Complemented	3.354113	3.122495	0.1887663
Kpn ST45	Complemented	3.179810	3.122495	0.1887663
Kpn ST45	Complemented	3.050553	3.122495	0.1887663
Kpn ST45	Complemented	2.845357	3.122495	0.1887663
Kva OM26	Native	3.118956	2.920731	0.2233803
Kva OM26	Native	3.069980	2.920731	0.2233803
Kva OM26	Native	2.842005	2.920731	0.2233803
Kva OM26	Native	2.567592	2.920731	0.2233803
Kva OM26	Native	3.005122	2.920731	0.2233803
Kva OM26	Complemented	3.017393	2.709539	0.2109257
Kva OM26	Complemented	2.805612	2.709539	0.2109257
Kva OM26	Complemented	2.659418	2.709539	0.2109257
Kva OM26	Complemented	2.599171	2.709539	0.2109257
Kva OM26	Complemented	2.466102	2.709539	0.2109257

## Sheet: Fig.S2.B-C
Genetic_background	Serotype	capsule_production
Kpn BJ1	K1	7.875122
Kpn BJ1	K1	6.994485
Kpn BJ1	K1	7.501671
Kpn BJ1	K1	6.829655
Kpn BJ1	K1	4.877463
Kpn BJ1	K2_AS	6.891320
Kpn BJ1	K2_AS	7.429354
Kpn BJ1	K2_AS	6.080327
Kpn BJ1	K2_AS	5.202409
Kpn BJ1	K2_AS	6.331467
Kpn BJ1	K3	3.188463
Kpn BJ1	K3	3.308226
Kpn BJ1	K3	3.475063
Kpn BJ1	K3	3.064184
Kpn BJ1	K3	2.917743
Kpn BJ1	K24	5.246927
Kpn BJ1	K24	5.683240
Kpn BJ1	K24	3.993391
Kpn BJ1	K24	5.148653
Kpn BJ1	K24	4.678093
Kpn NTUH K2044	K2	4.679104
Kpn NTUH K2044	K2	4.528431
Kpn NTUH K2044	K2	4.249960
Kpn NTUH K2044	K2	4.242519
Kpn NTUH K2044	K2	3.734384
Kpn NTUH K2044	K3	2.844868
Kpn NTUH K2044	K3	2.509804
Kpn NTUH K2044	K3	2.308671
Kpn NTUH K2044	K3	2.538235
Kpn NTUH K2044	K3	2.767958
Kpn NTUH K2044	K24	4.019701
Kpn NTUH K2044	K24	3.830719
Kpn NTUH K2044	K24	3.625683
Kpn NTUH K2044	K24	3.418696
Kpn NTUH K2044	K24	4.283996
Kpn NTUH K2044	K1_AS	4.570800
Kpn NTUH K2044	K1_AS	4.003163
Kpn NTUH K2044	K1_AS	4.060736
Kpn NTUH K2044	K1_AS	3.726262
Kpn NTUH K2044	K1_AS	3.556623
Kpn ST45	K1	4.001131
Kpn ST45	K1	3.953746
Kpn ST45	K1	3.546198
Kpn ST45	K1	3.908456
Kpn ST45	K1	3.660649
Kpn ST45	K2	3.678664
Kpn ST45	K2	3.502451
Kpn ST45	K2	3.504135
Kpn ST45	K2	3.240691
Kpn ST45	K2	3.022290
Kpn ST45	K3	2.740021
Kpn ST45	K3	2.775381
Kpn ST45	K3	2.087071
Kpn ST45	K3	2.261171
Kpn ST45	K3	2.718501
Kpn ST45	K24_AS	3.182643
Kpn ST45	K24_AS	3.354113
Kpn ST45	K24_AS	3.179810
Kpn ST45	K24_AS	3.050553
Kpn ST45	K24_AS	2.845357
Kpn CIP 52.145	K24	7.506268
Kpn CIP 52.145	K24	9.130310
Kpn CIP 52.145	K24	7.814196
Kpn CIP 52.145	K24	7.307221
Kpn CIP 52.145	K24	6.784607
Kpn CIP 52.145	K1	10.082179
Kpn CIP 52.145	K1	9.553922
Kpn CIP 52.145	K1	6.950733
Kpn CIP 52.145	K1	9.295905
Kpn CIP 52.145	K1	7.701560
Kva OM26	K1	3.394630
Kva OM26	K1	3.780812
Kva OM26	K1	3.453832
Kva OM26	K1	3.480170
Kva OM26	K1	3.318823
Kva OM26	K2	2.936801
Kva OM26	K2	3.206389
Kva OM26	K2	3.060893
Kva OM26	K2	2.863981
Kva OM26	K2	2.902012
Kpn CIP 52.145	K2_AS	11.310805
Kpn CIP 52.145	K2_AS	9.975867
Kpn CIP 52.145	K2_AS	9.591544
Kpn CIP 52.145	K2_AS	9.553555
Kpn CIP 52.145	K2_AS	8.287190
Kpn CIP 52.145	K3	5.384766
Kpn CIP 52.145	K3	4.899160
Kpn CIP 52.145	K3	4.670120
Kpn CIP 52.145	K3	4.643741
Kpn CIP 52.145	K3	3.288008
Kva OM26	K24	3.239086
Kva OM26	K24	2.914131
Kva OM26	K24	3.108459
Kva OM26	K24	2.815656
Kva OM26	K24	3.141741

## Sheet: Fig.S3.B-C
Genetic_background	Serotype	Capsule_production	Capsule_area	Number_events
Kpn NTUH K2044	K2	4.286880	6.201062	97
Kpn NTUH K2044	K3	2.593907	3.768071	14
Kpn NTUH K2044	K24	3.835759	5.682406	32
Kpn NTUH K2044	K1	3.983517	6.670748	143
Kpn ST45	K1	3.814036	4.791456	114
Kpn ST45	K2	3.389646	2.765959	74
Kpn CIP 52.145	K24	7.708521	11.837827	104
Kpn CIP 52.145	K1	8.716860	13.182092	109
Kpn CIP 52.145	K2	9.743792	16.738701	107
Kpn CIP 52.145	K3	4.577159	7.768771	96

## Sheet: Fig.S4
Gene_name	Type	Subtype	Genetic_background	Serotype	padj	padj_filter
gmd	Capsule	acc	Kpn BJ1 (K2)	K1	0.211878552501074	ns
gmd	Capsule	acc	Kpn BJ1 (K2)	K2	1	ns
gmd	Capsule	acc	Kpn BJ1 (K2)	K3	1	ns
gmd	Capsule	acc	Kpn BJ1 (K2)	K24	1	ns
gmd	Capsule	acc	Kpn CIP 52.145 (K2)	K1	0.0203640803066989	*
gmd	Capsule	acc	Kpn CIP 52.145 (K2)	K2	1	ns
gmd	Capsule	acc	Kpn CIP 52.145 (K2)	K3	1	ns
gmd	Capsule	acc	Kpn CIP 52.145 (K2)	K24	1	ns
gmd	Capsule	acc	Kpn ST45 (K24)	K1	0.047674138993119	*
gmd	Capsule	acc	Kpn ST45 (K24)	K2	1	ns
gmd	Capsule	acc	Kpn ST45 (K24)	K3	1	ns
gmd	Capsule	acc	Kpn ST45 (K24)	K24	1	ns
gmd	Capsule	acc	Kva OM26 (K64)	K1	0.166122719520646	ns
gmd	Capsule	acc	Kva OM26 (K64)	K2	1	ns
gmd	Capsule	acc	Kva OM26 (K64)	K24	1	ns
wcaG	Capsule	acc	Kpn BJ1 (K2)	K1	0.269210754718604	ns
wcaG	Capsule	acc	Kpn BJ1 (K2)	K2	1	ns
wcaG	Capsule	acc	Kpn BJ1 (K2)	K3	1	ns
wcaG	Capsule	acc	Kpn BJ1 (K2)	K24	1	ns
wcaG	Capsule	acc	Kpn CIP 52.145 (K2)	K1	0.0294355914615701	*
wcaG	Capsule	acc	Kpn CIP 52.145 (K2)	K2	1	ns
wcaG	Capsule	acc	Kpn CIP 52.145 (K2)	K3	1	ns
wcaG	Capsule	acc	Kpn CIP 52.145 (K2)	K24	1	ns
wcaG	Capsule	acc	Kpn ST45 (K24)	K1	0.061177090009642	ns
wcaG	Capsule	acc	Kpn ST45 (K24)	K2	1	ns
wcaG	Capsule	acc	Kpn ST45 (K24)	K3	1	ns
wcaG	Capsule	acc	Kpn ST45 (K24)	K24	1	ns
wcaG	Capsule	acc	Kva OM26 (K64)	K1	0.20356110494988	ns
wcaG	Capsule	acc	Kva OM26 (K64)	K2	1	ns
wcaG	Capsule	acc	Kva OM26 (K64)	K24	1	ns
wcaH	Capsule	acc	Kpn BJ1 (K2)	K1	0.34085494350392	ns
wcaH	Capsule	acc	Kpn BJ1 (K2)	K2	1	ns
wcaH	Capsule	acc	Kpn BJ1 (K2)	K3	1	ns
wcaH	Capsule	acc	Kpn BJ1 (K2)	K24	1	ns
wcaH	Capsule	acc	Kpn CIP 52.145 (K2)	K1	0.0572283149893811	ns
wcaH	Capsule	acc	Kpn CIP 52.145 (K2)	K2	1	ns
wcaH	Capsule	acc	Kpn CIP 52.145 (K2)	K3	1	ns
wcaH	Capsule	acc	Kpn CIP 52.145 (K2)	K24	1	ns
wcaH	Capsule	acc	Kpn ST45 (K24)	K1	NA	NA
wcaH	Capsule	acc	Kpn ST45 (K24)	K2	1	ns
wcaH	Capsule	acc	Kpn ST45 (K24)	K3	NA	NA
wcaH	Capsule	acc	Kpn ST45 (K24)	K24	1	ns
wcaH	Capsule	acc	Kva OM26 (K64)	K1	0.286969727499887	ns
wcaH	Capsule	acc	Kva OM26 (K64)	K2	1	ns
wcaH	Capsule	acc	Kva OM26 (K64)	K24	1	ns
wcaI	Capsule	acc	Kpn BJ1 (K2)	K1	0.269210754718604	ns
wcaI	Capsule	acc	Kpn BJ1 (K2)	K2	1	ns
wcaI	Capsule	acc	Kpn BJ1 (K2)	K3	1	ns
wcaI	Capsule	acc	Kpn BJ1 (K2)	K24	1	ns
wcaI	Capsule	acc	Kpn CIP 52.145 (K2)	K1	0.0383665124058242	*
wcaI	Capsule	acc	Kpn CIP 52.145 (K2)	K2	1	ns
wcaI	Capsule	acc	Kpn CIP 52.145 (K2)	K3	1	ns
wcaI	Capsule	acc	Kpn CIP 52.145 (K2)	K24	1	ns
wcaI	Capsule	acc	Kpn ST45 (K24)	K1	NA	NA
wcaI	Capsule	acc	Kpn ST45 (K24)	K2	1	ns
wcaI	Capsule	acc	Kpn ST45 (K24)	K3	1	ns
wcaI	Capsule	acc	Kpn ST45 (K24)	K24	1	ns
wcaI	Capsule	acc	Kva OM26 (K64)	K1	0.24255157807112	ns
wcaI	Capsule	acc	Kva OM26 (K64)	K2	1	ns
wcaI	Capsule	acc	Kva OM26 (K64)	K24	1	ns
wclY	Capsule	acc	Kpn BJ1 (K2)	K1	0.173679571648198	ns
wclY	Capsule	acc	Kpn BJ1 (K2)	K2	1	ns
wclY	Capsule	acc	Kpn BJ1 (K2)	K3	1	ns
wclY	Capsule	acc	Kpn BJ1 (K2)	K24	1	ns
wclY	Capsule	acc	Kpn CIP 52.145 (K2)	K1	0.0370148628053113	*
wclY	Capsule	acc	Kpn CIP 52.145 (K2)	K2	1	ns
wclY	Capsule	acc	Kpn CIP 52.145 (K2)	K3	1	ns
wclY	Capsule	acc	Kpn CIP 52.145 (K2)	K24	1	ns
wclY	Capsule	acc	Kpn ST45 (K24)	K1	0.047674138993119	*
wclY	Capsule	acc	Kpn ST45 (K24)	K2	1	ns
wclY	Capsule	acc	Kpn ST45 (K24)	K3	1	ns
wclY	Capsule	acc	Kpn ST45 (K24)	K24	1	ns
wclY	Capsule	acc	Kva OM26 (K64)	K1	0.204299561487303	ns
wclY	Capsule	acc	Kva OM26 (K64)	K2	1	ns
wclY	Capsule	acc	Kva OM26 (K64)	K24	1	ns
wcsS	Capsule	acc	Kpn BJ1 (K2)	K1	0.160418889306835	ns
wcsS	Capsule	acc	Kpn BJ1 (K2)	K2	1	ns
wcsS	Capsule	acc	Kpn BJ1 (K2)	K3	1	ns
wcsS	Capsule	acc	Kpn BJ1 (K2)	K24	1	ns
wcsS	Capsule	acc	Kpn CIP 52.145 (K2)	K1	0.026389438595409	*
wcsS	Capsule	acc	Kpn CIP 52.145 (K2)	K2	1	ns
wcsS	Capsule	acc	Kpn CIP 52.145 (K2)	K3	1	ns
wcsS	Capsule	acc	Kpn CIP 52.145 (K2)	K24	1	ns
wcsS	Capsule	acc	Kpn ST45 (K24)	K1	0.0515141620709125	ns
wcsS	Capsule	acc	Kpn ST45 (K24)	K2	1	ns
wcsS	Capsule	acc	Kpn ST45 (K24)	K3	1	ns
wcsS	Capsule	acc	Kpn ST45 (K24)	K24	1	ns
wcsS	Capsule	acc	Kva OM26 (K64)	K1	0.18704601558624	ns
wcsS	Capsule	acc	Kva OM26 (K64)	K2	1	ns
wcsS	Capsule	acc	Kva OM26 (K64)	K24	1	ns
wcsT	Capsule	acc	Kpn BJ1 (K2)	K1	0.326738154856156	ns
wcsT	Capsule	acc	Kpn BJ1 (K2)	K2	1	ns
wcsT	Capsule	acc	Kpn BJ1 (K2)	K3	1	ns
wcsT	Capsule	acc	Kpn BJ1 (K2)	K24	1	ns
wcsT	Capsule	acc	Kpn CIP 52.145 (K2)	K1	0.0476513472566765	*
wcsT	Capsule	acc	Kpn CIP 52.145 (K2)	K2	1	ns
wcsT	Capsule	acc	Kpn CIP 52.145 (K2)	K3	1	ns
wcsT	Capsule	acc	Kpn CIP 52.145 (K2)	K24	1	ns
wcsT	Capsule	acc	Kpn ST45 (K24)	K1	NA	NA
wcsT	Capsule	acc	Kpn ST45 (K24)	K2	1	ns
wcsT	Capsule	acc	Kpn ST45 (K24)	K3	1	ns
wcsT	Capsule	acc	Kpn ST45 (K24)	K24	1	ns
wcsT	Capsule	acc	Kva OM26 (K64)	K1	0.294282463136618	ns
wcsT	Capsule	acc	Kva OM26 (K64)	K2	1	ns
wcsT	Capsule	acc	Kva OM26 (K64)	K24	1	ns
wzy	Capsule	acc	Kpn BJ1 (K2)	K1	4.71208428796475e-4	*
wzy	Capsule	acc	Kpn BJ1 (K2)	K2	1	ns
wzy	Capsule	acc	Kpn BJ1 (K2)	K3	1	ns
wzy	Capsule	acc	Kpn BJ1 (K2)	K24	0.0140901882615274	*
wzy	Capsule	acc	Kpn CIP 52.145 (K2)	K1	8.74453504432179e-5	*
wzy	Capsule	acc	Kpn CIP 52.145 (K2)	K2	1	ns
wzy	Capsule	acc	Kpn CIP 52.145 (K2)	K3	1	ns
wzy	Capsule	acc	Kpn CIP 52.145 (K2)	K24	7.74506863720601e-4	*
wzy	Capsule	acc	Kpn ST45 (K24)	K1	0.75640169073077	ns
wzy	Capsule	acc	Kpn ST45 (K24)	K2	7.7231532403948e-48	*
wzy	Capsule	acc	Kpn ST45 (K24)	K3	5.3283863293206093e-51	*
wzy	Capsule	acc	Kpn ST45 (K24)	K24	1	ns
wzy	Capsule	acc	Kva OM26 (K64)	K1	0.64393657352211	ns
wzy	Capsule	acc	Kva OM26 (K64)	K2	1.32721517896446e-58	*
wzy	Capsule	acc	Kva OM26 (K64)	K24	0.840706028063192	ns
KL2_08	Capsule	acc	Kpn BJ1 (K2)	K1	1.67730947931031e-32	*
KL2_08	Capsule	acc	Kpn BJ1 (K2)	K2	0.929834000816762	ns
KL2_08	Capsule	acc	Kpn BJ1 (K2)	K3	6.43524832635698e-33	*
KL2_08	Capsule	acc	Kpn BJ1 (K2)	K24	9.14834925461694e-24	*
KL2_08	Capsule	acc	Kpn CIP 52.145 (K2)	K1	3.50141352934495e-11	*
KL2_08	Capsule	acc	Kpn CIP 52.145 (K2)	K2	0.880089275181627	ns
KL2_08	Capsule	acc	Kpn CIP 52.145 (K2)	K3	9.014648799397971e-15	*
KL2_08	Capsule	acc	Kpn CIP 52.145 (K2)	K24	3.68132513803436e-12	*
KL2_08	Capsule	acc	Kpn ST45 (K24)	K1	NA	NA
KL2_08	Capsule	acc	Kpn ST45 (K24)	K2	0.318860954549424	ns
KL2_08	Capsule	acc	Kpn ST45 (K24)	K3	NA	NA
KL2_08	Capsule	acc	Kpn ST45 (K24)	K24	1	ns
KL2_08	Capsule	acc	Kva OM26 (K64)	K1	1	ns
KL2_08	Capsule	acc	Kva OM26 (K64)	K2	0.0815392621516408	ns
KL2_08	Capsule	acc	Kva OM26 (K64)	K24	1	ns
KL2_09	Capsule	acc	Kpn BJ1 (K2)	K1	1.99381820435991e-24	*
KL2_09	Capsule	acc	Kpn BJ1 (K2)	K2	0.966506920843006	ns
KL2_09	Capsule	acc	Kpn BJ1 (K2)	K3	9.12717337944332e-25	*
KL2_09	Capsule	acc	Kpn BJ1 (K2)	K24	1.97011396352351e-18	*
KL2_09	Capsule	acc	Kpn CIP 52.145 (K2)	K1	1.96762719032499e-12	*
KL2_09	Capsule	acc	Kpn CIP 52.145 (K2)	K2	0.873693445216041	ns
KL2_09	Capsule	acc	Kpn CIP 52.145 (K2)	K3	1.35229073522594e-16	*
KL2_09	Capsule	acc	Kpn CIP 52.145 (K2)	K24	9.33561697770234e-14	*
KL2_09	Capsule	acc	Kpn ST45 (K24)	K1	1	ns
KL2_09	Capsule	acc	Kpn ST45 (K24)	K2	0.209476032869824	ns
KL2_09	Capsule	acc	Kpn ST45 (K24)	K3	1	ns
KL2_09	Capsule	acc	Kpn ST45 (K24)	K24	1	ns
KL2_09	Capsule	acc	Kva OM26 (K64)	K1	1	ns
KL2_09	Capsule	acc	Kva OM26 (K64)	K2	0.0523189119046168	ns
KL2_09	Capsule	acc	Kva OM26 (K64)	K24	1	ns
KL2_10	Capsule	acc	Kpn BJ1 (K2)	K1	1.84725498388105e-19	*
KL2_10	Capsule	acc	Kpn BJ1 (K2)	K2	0.960726627813012	ns
KL2_10	Capsule	acc	Kpn BJ1 (K2)	K3	9.27285132586712e-20	*
KL2_10	Capsule	acc	Kpn BJ1 (K2)	K24	1.77362740470491e-14	*
KL2_10	Capsule	acc	Kpn CIP 52.145 (K2)	K1	1.35072620532106e-10	*
KL2_10	Capsule	acc	Kpn CIP 52.145 (K2)	K2	0.935949248585663	ns
KL2_10	Capsule	acc	Kpn CIP 52.145 (K2)	K3	6.585223256237231e-14	*
KL2_10	Capsule	acc	Kpn CIP 52.145 (K2)	K24	1.67867237676489e-11	*
KL2_10	Capsule	acc	Kpn ST45 (K24)	K1	NA	NA
KL2_10	Capsule	acc	Kpn ST45 (K24)	K2	0.244371730792497	ns
KL2_10	Capsule	acc	Kpn ST45 (K24)	K3	1	ns
KL2_10	Capsule	acc	Kpn ST45 (K24)	K24	1	ns
KL2_10	Capsule	acc	Kva OM26 (K64)	K1	1	ns
KL2_10	Capsule	acc	Kva OM26 (K64)	K2	0.0815392621516408	ns
KL2_10	Capsule	acc	Kva OM26 (K64)	K24	1	ns
kanF	Capsule	acc	Kpn BJ1 (K2)	K1	2.02727085720614e-27	*
kanF	Capsule	acc	Kpn BJ1 (K2)	K2	0.960726627813012	ns
kanF	Capsule	acc	Kpn BJ1 (K2)	K3	8.425168206562869e-28	*
kanF	Capsule	acc	Kpn BJ1 (K2)	K24	1.62427938566651e-20	*
kanF	Capsule	acc	Kpn CIP 52.145 (K2)	K1	3.50141352934495e-11	*
kanF	Capsule	acc	Kpn CIP 52.145 (K2)	K2	0.869500027986428	ns
kanF	Capsule	acc	Kpn CIP 52.145 (K2)	K3	9.014648799397971e-15	*
kanF	Capsule	acc	Kpn CIP 52.145 (K2)	K24	3.68132513803436e-12	*
kanF	Capsule	acc	Kpn ST45 (K24)	K1	NA	NA
kanF	Capsule	acc	Kpn ST45 (K24)	K2	0.318860954549424	ns
kanF	Capsule	acc	Kpn ST45 (K24)	K3	NA	NA
kanF	Capsule	acc	Kpn ST45 (K24)	K24	1	ns
kanF	Capsule	acc	Kva OM26 (K64)	K1	1	ns
kanF	Capsule	acc	Kva OM26 (K64)	K2	0.0896868755234888	ns
kanF	Capsule	acc	Kva OM26 (K64)	K24	1	ns
orf12	Capsule	acc	Kpn BJ1 (K2)	K1	1.38817822518491e-22	*
orf12	Capsule	acc	Kpn BJ1 (K2)	K2	0.94455030635362	ns
orf12	Capsule	acc	Kpn BJ1 (K2)	K3	6.366912787052249e-23	*
orf12	Capsule	acc	Kpn BJ1 (K2)	K24	1.11026110171162e-16	*
orf12	Capsule	acc	Kpn CIP 52.145 (K2)	K1	1.11063389651706e-11	*
orf12	Capsule	acc	Kpn CIP 52.145 (K2)	K2	0.995292118220175	ns
orf12	Capsule	acc	Kpn CIP 52.145 (K2)	K3	2.2056529988556e-15	*
orf12	Capsule	acc	Kpn CIP 52.145 (K2)	K24	9.008042705378839e-13	*
orf12	Capsule	acc	Kpn ST45 (K24)	K1	NA	NA
orf12	Capsule	acc	Kpn ST45 (K24)	K2	0.227171254231947	ns
orf12	Capsule	acc	Kpn ST45 (K24)	K3	1	ns
orf12	Capsule	acc	Kpn ST45 (K24)	K24	1	ns
orf12	Capsule	acc	Kva OM26 (K64)	K1	1	ns
orf12	Capsule	acc	Kva OM26 (K64)	K2	0.0815392621516408	ns
orf12	Capsule	acc	Kva OM26 (K64)	K24	1	ns
orf13_oatWY	Capsule	acc	Kpn BJ1 (K2)	K1	1.46852268410954e-19	*
orf13_oatWY	Capsule	acc	Kpn BJ1 (K2)	K2	0.929834000816762	ns
orf13_oatWY	Capsule	acc	Kpn BJ1 (K2)	K3	7.17453735971461e-20	*
orf13_oatWY	Capsule	acc	Kpn BJ1 (K2)	K24	1.85676304885805e-14	*
orf13_oatWY	Capsule	acc	Kpn CIP 52.145 (K2)	K1	1.33853538182942e-9	*
orf13_oatWY	Capsule	acc	Kpn CIP 52.145 (K2)	K2	0.955366040038088	ns
orf13_oatWY	Capsule	acc	Kpn CIP 52.145 (K2)	K3	1.69295801939827e-12	*
orf13_oatWY	Capsule	acc	Kpn CIP 52.145 (K2)	K24	3.07571837468106e-10	*
orf13_oatWY	Capsule	acc	Kpn ST45 (K24)	K1	NA	NA
orf13_oatWY	Capsule	acc	Kpn ST45 (K24)	K2	0.514474438715388	ns
orf13_oatWY	Capsule	acc	Kpn ST45 (K24)	K3	NA	NA
orf13_oatWY	Capsule	acc	Kpn ST45 (K24)	K24	1	ns
orf13_oatWY	Capsule	acc	Kva OM26 (K64)	K1	1	ns
orf13_oatWY	Capsule	acc	Kva OM26 (K64)	K2	0.133117018069447	ns
orf13_oatWY	Capsule	acc	Kva OM26 (K64)	K24	1	ns
wcuC	Capsule	acc	Kpn BJ1 (K2)	K1	1	ns
wcuC	Capsule	acc	Kpn BJ1 (K2)	K2	1	ns
wcuC	Capsule	acc	Kpn BJ1 (K2)	K3	1	ns
wcuC	Capsule	acc	Kpn BJ1 (K2)	K24	0.433306990521317	ns
wcuC	Capsule	acc	Kpn CIP 52.145 (K2)	K1	1	ns
wcuC	Capsule	acc	Kpn CIP 52.145 (K2)	K2	1	ns
wcuC	Capsule	acc	Kpn CIP 52.145 (K2)	K3	1	ns
wcuC	Capsule	acc	Kpn CIP 52.145 (K2)	K24	0.209234267311925	ns
wcuC	Capsule	acc	Kpn ST45 (K24)	K1	1.53384248113925e-52	*
wcuC	Capsule	acc	Kpn ST45 (K24)	K2	2.21416288883877e-49	*
wcuC	Capsule	acc	Kpn ST45 (K24)	K3	1.52772809809287e-52	*
wcuC	Capsule	acc	Kpn ST45 (K24)	K24	1	ns
wcuC	Capsule	acc	Kva OM26 (K64)	K1	1	ns
wcuC	Capsule	acc	Kva OM26 (K64)	K2	1	ns
wcuC	Capsule	acc	Kva OM26 (K64)	K24	0.359436502950277	ns
wcuD	Capsule	acc	Kpn BJ1 (K2)	K1	1	ns
wcuD	Capsule	acc	Kpn BJ1 (K2)	K2	1	ns
wcuD	Capsule	acc	Kpn BJ1 (K2)	K3	1	ns
wcuD	Capsule	acc	Kpn BJ1 (K2)	K24	0.433306990521317	ns
wcuD	Capsule	acc	Kpn CIP 52.145 (K2)	K1	1	ns
wcuD	Capsule	acc	Kpn CIP 52.145 (K2)	K2	1	ns
wcuD	Capsule	acc	Kpn CIP 52.145 (K2)	K3	1	ns
wcuD	Capsule	acc	Kpn CIP 52.145 (K2)	K24	0.20580806282119	ns
wcuD	Capsule	acc	Kpn ST45 (K24)	K1	1.37444225170897e-54	*
wcuD	Capsule	acc	Kpn ST45 (K24)	K2	2.347373351445889e-51	*
wcuD	Capsule	acc	Kpn ST45 (K24)	K3	1.99254178208763e-54	*
wcuD	Capsule	acc	Kpn ST45 (K24)	K24	1	ns
wcuD	Capsule	acc	Kva OM26 (K64)	K1	1	ns
wcuD	Capsule	acc	Kva OM26 (K64)	K2	1	ns
wcuD	Capsule	acc	Kva OM26 (K64)	K24	0.37003856436731	ns
wcuE	Capsule	acc	Kpn BJ1 (K2)	K1	1	ns
wcuE	Capsule	acc	Kpn BJ1 (K2)	K2	1	ns
wcuE	Capsule	acc	Kpn BJ1 (K2)	K3	1	ns
wcuE	Capsule	acc	Kpn BJ1 (K2)	K24	0.513172187070924	ns
wcuE	Capsule	acc	Kpn CIP 52.145 (K2)	K1	1	ns
wcuE	Capsule	acc	Kpn CIP 52.145 (K2)	K2	1	ns
wcuE	Capsule	acc	Kpn CIP 52.145 (K2)	K3	1	ns
wcuE	Capsule	acc	Kpn CIP 52.145 (K2)	K24	0.226558762381885	ns
wcuE	Capsule	acc	Kpn ST45 (K24)	K1	4.13719728513411e-53	*
wcuE	Capsule	acc	Kpn ST45 (K24)	K2	7.505934186878699e-50	*
wcuE	Capsule	acc	Kpn ST45 (K24)	K3	4.447519175690339e-53	*
wcuE	Capsule	acc	Kpn ST45 (K24)	K24	1	ns
wcuE	Capsule	acc	Kva OM26 (K64)	K1	1	ns
wcuE	Capsule	acc	Kva OM26 (K64)	K2	1	ns
wcuE	Capsule	acc	Kva OM26 (K64)	K24	0.410842068373824	ns
wcuG	Capsule	acc	Kpn BJ1 (K2)	K1	1	ns
wcuG	Capsule	acc	Kpn BJ1 (K2)	K2	1	ns
wcuG	Capsule	acc	Kpn BJ1 (K2)	K3	1	ns
wcuG	Capsule	acc	Kpn BJ1 (K2)	K24	0.459849949535326	ns
wcuG	Capsule	acc	Kpn CIP 52.145 (K2)	K1	1	ns
wcuG	Capsule	acc	Kpn CIP 52.145 (K2)	K2	1	ns
wcuG	Capsule	acc	Kpn CIP 52.145 (K2)	K3	1	ns
wcuG	Capsule	acc	Kpn CIP 52.145 (K2)	K24	0.219064450468212	ns
wcuG	Capsule	acc	Kpn ST45 (K24)	K1	8.388351431072499e-45	*
wcuG	Capsule	acc	Kpn ST45 (K24)	K2	6.320366738572579e-42	*
wcuG	Capsule	acc	Kpn ST45 (K24)	K3	6.846505174110379e-45	*
wcuG	Capsule	acc	Kpn ST45 (K24)	K24	1	ns
wcuG	Capsule	acc	Kva OM26 (K64)	K1	1	ns
wcuG	Capsule	acc	Kva OM26 (K64)	K2	1	ns
wcuG	Capsule	acc	Kva OM26 (K64)	K24	0.414430164569999	ns
wcuV	Capsule	acc	Kpn BJ1 (K2)	K1	1	ns
wcuV	Capsule	acc	Kpn BJ1 (K2)	K2	1	ns
wcuV	Capsule	acc	Kpn BJ1 (K2)	K3	1	ns
wcuV	Capsule	acc	Kpn BJ1 (K2)	K24	0.466016591233941	ns
wcuV	Capsule	acc	Kpn CIP 52.145 (K2)	K1	1	ns
wcuV	Capsule	acc	Kpn CIP 52.145 (K2)	K2	1	ns
wcuV	Capsule	acc	Kpn CIP 52.145 (K2)	K3	1	ns
wcuV	Capsule	acc	Kpn CIP 52.145 (K2)	K24	0.22684823871952	ns
wcuV	Capsule	acc	Kpn ST45 (K24)	K1	1.84600812173604e-48	*
wcuV	Capsule	acc	Kpn ST45 (K24)	K2	1.80018232402453e-45	*
wcuV	Capsule	acc	Kpn ST45 (K24)	K3	1.43140483418126e-48	*
wcuV	Capsule	acc	Kpn ST45 (K24)	K24	1	ns
wcuV	Capsule	acc	Kva OM26 (K64)	K1	1	ns
wcuV	Capsule	acc	Kva OM26 (K64)	K2	1	ns
wcuV	Capsule	acc	Kva OM26 (K64)	K24	0.410842068373824	ns
KL3_09	Capsule	acc	Kpn BJ1 (K2)	K1	1	ns
KL3_09	Capsule	acc	Kpn BJ1 (K2)	K2	1	ns
KL3_09	Capsule	acc	Kpn BJ1 (K2)	K3	0.0836613697996497	ns
KL3_09	Capsule	acc	Kpn BJ1 (K2)	K24	1	ns
KL3_09	Capsule	acc	Kpn CIP 52.145 (K2)	K1	1	ns
KL3_09	Capsule	acc	Kpn CIP 52.145 (K2)	K2	1	ns
KL3_09	Capsule	acc	Kpn CIP 52.145 (K2)	K3	0.127193458473835	ns
KL3_09	Capsule	acc	Kpn CIP 52.145 (K2)	K24	1	ns
KL3_09	Capsule	acc	Kpn ST45 (K24)	K1	1	ns
KL3_09	Capsule	acc	Kpn ST45 (K24)	K2	1	ns
KL3_09	Capsule	acc	Kpn ST45 (K24)	K3	0.0479778383018617	*
KL3_09	Capsule	acc	Kpn ST45 (K24)	K24	1	ns
KL3_11	Capsule	acc	Kpn BJ1 (K2)	K1	1	ns
KL3_11	Capsule	acc	Kpn BJ1 (K2)	K2	1	ns
KL3_11	Capsule	acc	Kpn BJ1 (K2)	K3	0.0950007140659954	ns
KL3_11	Capsule	acc	Kpn BJ1 (K2)	K24	1	ns
KL3_11	Capsule	acc	Kpn CIP 52.145 (K2)	K1	1	ns
KL3_11	Capsule	acc	Kpn CIP 52.145 (K2)	K2	1	ns
KL3_11	Capsule	acc	Kpn CIP 52.145 (K2)	K3	0.175426210224895	ns
KL3_11	Capsule	acc	Kpn CIP 52.145 (K2)	K24	1	ns
KL3_11	Capsule	acc	Kpn ST45 (K24)	K1	1	ns
KL3_11	Capsule	acc	Kpn ST45 (K24)	K2	1	ns
KL3_11	Capsule	acc	Kpn ST45 (K24)	K3	0.0557755213358235	ns
KL3_11	Capsule	acc	Kpn ST45 (K24)	K24	1	ns
KL3_12	Capsule	acc	Kpn BJ1 (K2)	K1	1	ns
KL3_12	Capsule	acc	Kpn BJ1 (K2)	K2	1	ns
KL3_12	Capsule	acc	Kpn BJ1 (K2)	K3	0.0670634471266139	ns
KL3_12	Capsule	acc	Kpn BJ1 (K2)	K24	1	ns
KL3_12	Capsule	acc	Kpn CIP 52.145 (K2)	K1	1	ns
KL3_12	Capsule	acc	Kpn CIP 52.145 (K2)	K2	1	ns
KL3_12	Capsule	acc	Kpn CIP 52.145 (K2)	K3	0.140626272954902	ns
KL3_12	Capsule	acc	Kpn CIP 52.145 (K2)	K24	1	ns
KL3_12	Capsule	acc	Kpn ST45 (K24)	K1	1	ns
KL3_12	Capsule	acc	Kpn ST45 (K24)	K2	1	ns
KL3_12	Capsule	acc	Kpn ST45 (K24)	K3	0.0732067963211916	ns
KL3_12	Capsule	acc	Kpn ST45 (K24)	K24	1	ns
bshA	Capsule	acc	Kpn BJ1 (K2)	K1	1	ns
bshA	Capsule	acc	Kpn BJ1 (K2)	K2	1	ns
bshA	Capsule	acc	Kpn BJ1 (K2)	K3	0.128967771000214	ns
bshA	Capsule	acc	Kpn BJ1 (K2)	K24	1	ns
bshA	Capsule	acc	Kpn CIP 52.145 (K2)	K1	1	ns
bshA	Capsule	acc	Kpn CIP 52.145 (K2)	K2	1	ns
bshA	Capsule	acc	Kpn CIP 52.145 (K2)	K3	0.224402899724245	ns
bshA	Capsule	acc	Kpn CIP 52.145 (K2)	K24	1	ns
bshA	Capsule	acc	Kpn ST45 (K24)	K1	NA	NA
bshA	Capsule	acc	Kpn ST45 (K24)	K2	1	ns
bshA	Capsule	acc	Kpn ST45 (K24)	K3	NA	NA
bshA	Capsule	acc	Kpn ST45 (K24)	K24	1	ns
tuaB	Capsule	acc	Kpn BJ1 (K2)	K1	1	ns
tuaB	Capsule	acc	Kpn BJ1 (K2)	K2	1	ns
tuaB	Capsule	acc	Kpn BJ1 (K2)	K3	0.0943004991076404	ns
tuaB	Capsule	acc	Kpn BJ1 (K2)	K24	1	ns
tuaB	Capsule	acc	Kpn CIP 52.145 (K2)	K1	1	ns
tuaB	Capsule	acc	Kpn CIP 52.145 (K2)	K2	1	ns
tuaB	Capsule	acc	Kpn CIP 52.145 (K2)	K3	0.168452489872867	ns
tuaB	Capsule	acc	Kpn CIP 52.145 (K2)	K24	1	ns
tuaB	Capsule	acc	Kpn ST45 (K24)	K1	NA	NA
tuaB	Capsule	acc	Kpn ST45 (K24)	K2	1	ns
tuaB	Capsule	acc	Kpn ST45 (K24)	K3	0.109710655909533	ns
tuaB	Capsule	acc	Kpn ST45 (K24)	K24	1	ns
wbaZ	Capsule	acc	Kpn BJ1 (K2)	K1	1	ns
wbaZ	Capsule	acc	Kpn BJ1 (K2)	K2	1	ns
wbaZ	Capsule	acc	Kpn BJ1 (K2)	K3	0.00434122519251653	*
wbaZ	Capsule	acc	Kpn BJ1 (K2)	K24	0.0239587357952865	*
wbaZ	Capsule	acc	Kpn CIP 52.145 (K2)	K1	1	ns
wbaZ	Capsule	acc	Kpn CIP 52.145 (K2)	K2	1	ns
wbaZ	Capsule	acc	Kpn CIP 52.145 (K2)	K3	7.21711512962527e-10	*
wbaZ	Capsule	acc	Kpn CIP 52.145 (K2)	K24	1.71224412578881e-11	*
wbaZ	Capsule	acc	Kpn ST45 (K24)	K1	9.010678916909698e-66	*
wbaZ	Capsule	acc	Kpn ST45 (K24)	K2	3.005066323097679e-62	*
wbaZ	Capsule	acc	Kpn ST45 (K24)	K3	7.62099146157623e-6	*
wbaZ	Capsule	acc	Kpn ST45 (K24)	K24	1	ns
wbaZ	Capsule	acc	Kva OM26 (K64)	K1	6.93876171442815e-23	*
wbaZ	Capsule	acc	Kva OM26 (K64)	K2	8.60534896874617e-27	*
wbaZ	Capsule	acc	Kva OM26 (K64)	K24	0.981280680609078	ns
KL64_09	Capsule	acc	Kva OM26 (K64)	K1	3.20561062551861e-6	*
KL64_09	Capsule	acc	Kva OM26 (K64)	K2	1.76561084711449e-7	*
KL64_09	Capsule	acc	Kva OM26 (K64)	K24	9.71991425831165e-5	*
rmlA	Capsule	acc	Kva OM26 (K64)	K1	0.696875931984286	ns
rmlA	Capsule	acc	Kva OM26 (K64)	K2	NA	NA
rmlA	Capsule	acc	Kva OM26 (K64)	K24	0.6901230196651	ns
rmlB	Capsule	acc	Kva OM26 (K64)	K1	0.64393657352211	ns
rmlB	Capsule	acc	Kva OM26 (K64)	K2	NA	NA
rmlB	Capsule	acc	Kva OM26 (K64)	K24	0.640344086478302	ns
rmlC	Capsule	acc	Kva OM26 (K64)	K1	0.696875931984286	ns
rmlC	Capsule	acc	Kva OM26 (K64)	K2	NA	NA
rmlC	Capsule	acc	Kva OM26 (K64)	K24	0.6901230196651	ns
rmlD	Capsule	acc	Kva OM26 (K64)	K1	0.671934392060784	ns
rmlD	Capsule	acc	Kva OM26 (K64)	K2	NA	NA
rmlD	Capsule	acc	Kva OM26 (K64)	K24	0.675073800838855	ns
wcoT	Capsule	acc	Kva OM26 (K64)	K1	0.134379848802952	ns
wcoT	Capsule	acc	Kva OM26 (K64)	K2	0.0494317123993647	*
wcoT	Capsule	acc	Kva OM26 (K64)	K24	0.238426701235964	ns
wcoU	Capsule	acc	Kva OM26 (K64)	K1	0.133226417957765	ns
wcoU	Capsule	acc	Kva OM26 (K64)	K2	0.0489107852770245	*
wcoU	Capsule	acc	Kva OM26 (K64)	K24	0.226744493840882	ns
wcoV	Capsule	acc	Kva OM26 (K64)	K1	0.247796862302456	ns
wcoV	Capsule	acc	Kva OM26 (K64)	K2	0.104032826808154	ns
wcoV	Capsule	acc	Kva OM26 (K64)	K24	0.410842068373824	ns
wcsF	Capsule	acc	Kva OM26 (K64)	K1	0.174875760086251	ns
wcsF	Capsule	acc	Kva OM26 (K64)	K2	0.0627044812841498	ns
wcsF	Capsule	acc	Kva OM26 (K64)	K24	0.312158862574505	ns
wcuK	Capsule	acc	Kva OM26 (K64)	K1	3.20561062551861e-6	*
wcuK	Capsule	acc	Kva OM26 (K64)	K2	1.76561084711449e-7	*
wcuK	Capsule	acc	Kva OM26 (K64)	K24	9.71991425831165e-5	*
cpsAPC	Capsule	core	Kpn BJ1 (K2)	K1	0.34085494350392	ns
cpsAPC	Capsule	core	Kpn BJ1 (K2)	K2	0.856879780951717	ns
cpsAPC	Capsule	core	Kpn BJ1 (K2)	K3	0.39173683674185	ns
cpsAPC	Capsule	core	Kpn BJ1 (K2)	K24	0.735003246684435	ns
cpsAPC	Capsule	core	Kpn CIP 52.145 (K2)	K1	0.68460051484153	ns
cpsAPC	Capsule	core	Kpn CIP 52.145 (K2)	K2	0.594176070462382	ns
cpsAPC	Capsule	core	Kpn CIP 52.145 (K2)	K3	0.825160480372657	ns
cpsAPC	Capsule	core	Kpn CIP 52.145 (K2)	K24	0.589806406780487	ns
cpsAPC	Capsule	core	Kpn ST45 (K24)	K1	NA	NA
cpsAPC	Capsule	core	Kpn ST45 (K24)	K2	0.677029880750723	ns
cpsAPC	Capsule	core	Kpn ST45 (K24)	K3	NA	NA
cpsAPC	Capsule	core	Kpn ST45 (K24)	K24	1	ns
cpsAPC	Capsule	core	Kva OM26 (K64)	K1	0.78923537912349	ns
cpsAPC	Capsule	core	Kva OM26 (K64)	K2	0.79408461997468	ns
cpsAPC	Capsule	core	Kva OM26 (K64)	K24	0.619316529491765	ns
galF	Capsule	core	Kpn BJ1 (K2)	K1	0.145023528369965	ns
galF	Capsule	core	Kpn BJ1 (K2)	K2	0.960726627813012	ns
galF	Capsule	core	Kpn BJ1 (K2)	K3	0.18043566185534	ns
galF	Capsule	core	Kpn BJ1 (K2)	K24	0.995293239315571	ns
galF	Capsule	core	Kpn CIP 52.145 (K2)	K1	0.867038598905766	ns
galF	Capsule	core	Kpn CIP 52.145 (K2)	K2	0.233226948858059	ns
galF	Capsule	core	Kpn CIP 52.145 (K2)	K3	0.429803741647118	ns
galF	Capsule	core	Kpn CIP 52.145 (K2)	K24	0.93332047574778	ns
galF	Capsule	core	Kpn ST45 (K24)	K1	NA	NA
galF	Capsule	core	Kpn ST45 (K24)	K2	0.991745596984434	ns
galF	Capsule	core	Kpn ST45 (K24)	K3	NA	NA
galF	Capsule	core	Kpn ST45 (K24)	K24	1	ns
galF	Capsule	core	Kva OM26 (K64)	K1	0.12058108714213	ns
galF	Capsule	core	Kva OM26 (K64)	K2	0.00253550844986435	*
galF	Capsule	core	Kva OM26 (K64)	K24	0.98117913049762	ns
gnd	Capsule	core	Kpn BJ1 (K2)	K1	0.928714248086353	ns
gnd	Capsule	core	Kpn BJ1 (K2)	K2	0.979468425161428	ns
gnd	Capsule	core	Kpn BJ1 (K2)	K3	0.805342839784325	ns
gnd	Capsule	core	Kpn BJ1 (K2)	K24	0.878938192899932	ns
gnd	Capsule	core	Kpn CIP 52.145 (K2)	K1	0.329243660284674	ns
gnd	Capsule	core	Kpn CIP 52.145 (K2)	K2	0.870863992009529	ns
gnd	Capsule	core	Kpn CIP 52.145 (K2)	K3	0.770793848671706	ns
gnd	Capsule	core	Kpn CIP 52.145 (K2)	K24	0.813874540253335	ns
gnd	Capsule	core	Kpn ST45 (K24)	K1	0.33202041202375	ns
gnd	Capsule	core	Kpn ST45 (K24)	K2	1.72071446942426e-4	*
gnd	Capsule	core	Kpn ST45 (K24)	K3	0.832505821823709	ns
gnd	Capsule	core	Kpn ST45 (K24)	K24	1	ns
gnd	Capsule	core	Kva OM26 (K64)	K1	0.78923537912349	ns
gnd	Capsule	core	Kva OM26 (K64)	K2	0.842498873904195	ns
gnd	Capsule	core	Kva OM26 (K64)	K24	0.98117913049762	ns
manB	Capsule	core	Kpn BJ1 (K2)	K1	0.818852018232318	ns
manB	Capsule	core	Kpn BJ1 (K2)	K2	0.979468425161428	ns
manB	Capsule	core	Kpn BJ1 (K2)	K3	1.77929070585829e-4	*
manB	Capsule	core	Kpn BJ1 (K2)	K24	0.0565050151754407	ns
manB	Capsule	core	Kpn CIP 52.145 (K2)	K1	0.308317652051496	ns
manB	Capsule	core	Kpn CIP 52.145 (K2)	K2	0.840661715290116	ns
manB	Capsule	core	Kpn CIP 52.145 (K2)	K3	0.318173157260176	ns
manB	Capsule	core	Kpn CIP 52.145 (K2)	K24	0.259064385350762	ns
manB	Capsule	core	Kpn ST45 (K24)	K1	NA	NA
manB	Capsule	core	Kpn ST45 (K24)	K2	0.63636363491973	ns
manB	Capsule	core	Kpn ST45 (K24)	K3	NA	NA
manB	Capsule	core	Kpn ST45 (K24)	K24	1	ns
manB	Capsule	core	Kva OM26 (K64)	K1	0.994016095148939	ns
manB	Capsule	core	Kva OM26 (K64)	K2	2.11123626941137e-4	*
manB	Capsule	core	Kva OM26 (K64)	K24	0.89885495683995	ns
manC	Capsule	core	Kpn BJ1 (K2)	K1	0.905689742015635	ns
manC	Capsule	core	Kpn BJ1 (K2)	K2	1	ns
manC	Capsule	core	Kpn BJ1 (K2)	K3	2.15228339207648e-6	*
manC	Capsule	core	Kpn BJ1 (K2)	K24	0.37859194078424	ns
manC	Capsule	core	Kpn CIP 52.145 (K2)	K1	0.402193018320943	ns
manC	Capsule	core	Kpn CIP 52.145 (K2)	K2	0.353649290668318	ns
manC	Capsule	core	Kpn CIP 52.145 (K2)	K3	1.81923466829595e-6	*
manC	Capsule	core	Kpn CIP 52.145 (K2)	K24	1.12043514699933e-4	*
manC	Capsule	core	Kpn ST45 (K24)	K1	NA	NA
manC	Capsule	core	Kpn ST45 (K24)	K2	0.209476032869824	ns
manC	Capsule	core	Kpn ST45 (K24)	K3	NA	NA
manC	Capsule	core	Kpn ST45 (K24)	K24	1	ns
manC	Capsule	core	Kva OM26 (K64)	K1	0.904243065241173	ns
manC	Capsule	core	Kva OM26 (K64)	K2	5.2600186983047e-4	*
manC	Capsule	core	Kva OM26 (K64)	K24	0.722631328549788	ns
ugd	Capsule	core	Kpn BJ1 (K2)	K1	0.928198198614636	ns
ugd	Capsule	core	Kpn BJ1 (K2)	K2	0.960726627813012	ns
ugd	Capsule	core	Kpn BJ1 (K2)	K3	0.415895793515435	ns
ugd	Capsule	core	Kpn BJ1 (K2)	K24	0.939756707276473	ns
ugd	Capsule	core	Kpn CIP 52.145 (K2)	K1	0.00546382538038911	*
ugd	Capsule	core	Kpn CIP 52.145 (K2)	K2	0.0830756244436398	ns
ugd	Capsule	core	Kpn CIP 52.145 (K2)	K3	0.41962286179235597	ns
ugd	Capsule	core	Kpn CIP 52.145 (K2)	K24	0.219064450468212	ns
ugd	Capsule	core	Kpn ST45 (K24)	K1	NA	NA
ugd	Capsule	core	Kpn ST45 (K24)	K2	0.776061458079058	ns
ugd	Capsule	core	Kpn ST45 (K24)	K3	NA	NA
ugd	Capsule	core	Kpn ST45 (K24)	K24	1	ns
ugd	Capsule	core	Kva OM26 (K64)	K1	0.538262777986153	ns
ugd	Capsule	core	Kva OM26 (K64)	K2	0.0307030433413436	*
ugd	Capsule	core	Kva OM26 (K64)	K24	0.0713712161536586	ns
wcaJ	Capsule	core	Kpn BJ1 (K2)	K1	0.557719366195611	ns
wcaJ	Capsule	core	Kpn BJ1 (K2)	K2	0.929834000816762	ns
wcaJ	Capsule	core	Kpn BJ1 (K2)	K3	0.367709448984906	ns
wcaJ	Capsule	core	Kpn BJ1 (K2)	K24	0.598869242685491	ns
wcaJ	Capsule	core	Kpn CIP 52.145 (K2)	K1	0.935508070319636	ns
wcaJ	Capsule	core	Kpn CIP 52.145 (K2)	K2	0.932213427382327	ns
wcaJ	Capsule	core	Kpn CIP 52.145 (K2)	K3	0.349314265815477	ns
wcaJ	Capsule	core	Kpn CIP 52.145 (K2)	K24	0.765347286325182	ns
wcaJ	Capsule	core	Kpn ST45 (K24)	K1	0.00258330839322985	*
wcaJ	Capsule	core	Kpn ST45 (K24)	K2	0.00783018307926905	*
wcaJ	Capsule	core	Kpn ST45 (K24)	K3	0.0171758300151267	*
wcaJ	Capsule	core	Kpn ST45 (K24)	K24	0.984526661450955	ns
wcaJ	Capsule	core	Kva OM26 (K64)	K1	0.371458625521128	ns
wcaJ	Capsule	core	Kva OM26 (K64)	K2	0.753729740313103	ns
wcaJ	Capsule	core	Kva OM26 (K64)	K24	0.98117913049762	ns
wza	Capsule	core	Kpn BJ1 (K2)	K1	0.0465493815687486	*
wza	Capsule	core	Kpn BJ1 (K2)	K2	1	ns
wza	Capsule	core	Kpn BJ1 (K2)	K3	0.128967771000214	ns
wza	Capsule	core	Kpn BJ1 (K2)	K24	0.815922100590086	ns
wza	Capsule	core	Kpn CIP 52.145 (K2)	K1	0.564695464229111	ns
wza	Capsule	core	Kpn CIP 52.145 (K2)	K2	0.708677181201749	ns
wza	Capsule	core	Kpn CIP 52.145 (K2)	K3	0.611579657822788	ns
wza	Capsule	core	Kpn CIP 52.145 (K2)	K24	0.911927148768113	ns
wza	Capsule	core	Kpn ST45 (K24)	K1	1	ns
wza	Capsule	core	Kpn ST45 (K24)	K2	0.965152934923107	ns
wza	Capsule	core	Kpn ST45 (K24)	K3	2.55189960884094e-7	*
wza	Capsule	core	Kpn ST45 (K24)	K24	1	ns
wza	Capsule	core	Kva OM26 (K64)	K1	7.46056503172374e-5	*
wza	Capsule	core	Kva OM26 (K64)	K2	0.0494317123993647	*
wza	Capsule	core	Kva OM26 (K64)	K24	0.56232640066925	ns
wzb	Capsule	core	Kpn BJ1 (K2)	K1	0.817984169142136	ns
wzb	Capsule	core	Kpn BJ1 (K2)	K2	0.994194321694497	ns
wzb	Capsule	core	Kpn BJ1 (K2)	K3	0.735747097239094	ns
wzb	Capsule	core	Kpn BJ1 (K2)	K24	0.789615149630239	ns
wzb	Capsule	core	Kpn CIP 52.145 (K2)	K1	0.828076208360072	ns
wzb	Capsule	core	Kpn CIP 52.145 (K2)	K2	0.99931537112550894	ns
wzb	Capsule	core	Kpn CIP 52.145 (K2)	K3	0.155355866282502	ns
wzb	Capsule	core	Kpn CIP 52.145 (K2)	K24	0.71237698037968	ns
wzb	Capsule	core	Kpn ST45 (K24)	K1	0.0805114994139039	ns
wzb	Capsule	core	Kpn ST45 (K24)	K2	0.0202002056564873	*
wzb	Capsule	core	Kpn ST45 (K24)	K3	1.61503670583314e-17	*
wzb	Capsule	core	Kpn ST45 (K24)	K24	1	ns
wzb	Capsule	core	Kva OM26 (K64)	K1	0.489788732355752	ns
wzb	Capsule	core	Kva OM26 (K64)	K2	0.0913419776983074	ns
wzb	Capsule	core	Kva OM26 (K64)	K24	0.141680206018033	ns
wzc	Capsule	core	Kpn BJ1 (K2)	K1	0.880750141411081	ns
wzc	Capsule	core	Kpn BJ1 (K2)	K2	0.966506920843006	ns
wzc	Capsule	core	Kpn BJ1 (K2)	K3	0.860177811582051	ns
wzc	Capsule	core	Kpn BJ1 (K2)	K24	0.940609403852805	ns
wzc	Capsule	core	Kpn CIP 52.145 (K2)	K1	0.478219404405295	ns
wzc	Capsule	core	Kpn CIP 52.145 (K2)	K2	0.890415271176611	ns
wzc	Capsule	core	Kpn CIP 52.145 (K2)	K3	0.801175628576208	ns
wzc	Capsule	core	Kpn CIP 52.145 (K2)	K24	0.794267355505388	ns
wzc	Capsule	core	Kpn ST45 (K24)	K1	1	ns
wzc	Capsule	core	Kpn ST45 (K24)	K2	0.80875168821525	ns
wzc	Capsule	core	Kpn ST45 (K24)	K3	3.59942945804602e-9	*
wzc	Capsule	core	Kpn ST45 (K24)	K24	1	ns
wzc	Capsule	core	Kva OM26 (K64)	K1	0.952788794757424	ns
wzc	Capsule	core	Kva OM26 (K64)	K2	0.985665400951397	ns
wzc	Capsule	core	Kva OM26 (K64)	K24	1	ns
wzi	Capsule	core	Kpn BJ1 (K2)	K1	0.285233648928607	ns
wzi	Capsule	core	Kpn BJ1 (K2)	K2	0.960726627813012	ns
wzi	Capsule	core	Kpn BJ1 (K2)	K3	0.160179216070004	ns
wzi	Capsule	core	Kpn BJ1 (K2)	K24	0.669706960019507	ns
wzi	Capsule	core	Kpn CIP 52.145 (K2)	K1	0.0327501064006481	*
wzi	Capsule	core	Kpn CIP 52.145 (K2)	K2	0.314682052297992	ns
wzi	Capsule	core	Kpn CIP 52.145 (K2)	K3	0.338040523613663	ns
wzi	Capsule	core	Kpn CIP 52.145 (K2)	K24	0.37842361799189	ns
wzi	Capsule	core	Kpn ST45 (K24)	K1	NA	NA
wzi	Capsule	core	Kpn ST45 (K24)	K2	0.998938684036442	ns
wzi	Capsule	core	Kpn ST45 (K24)	K3	0.86596084997857	ns
wzi	Capsule	core	Kpn ST45 (K24)	K24	1	ns
wzi	Capsule	core	Kva OM26 (K64)	K1	0.87103169982867	ns
wzi	Capsule	core	Kva OM26 (K64)	K2	0.170740824105437	ns
wzi	Capsule	core	Kva OM26 (K64)	K24	0.990253081401779	ns
wzx	Capsule	core	Kpn BJ1 (K2)	K1	0.876379958817008	ns
wzx	Capsule	core	Kpn BJ1 (K2)	K2	0.929834000816762	ns
wzx	Capsule	core	Kpn BJ1 (K2)	K3	0.685881192296408	ns
wzx	Capsule	core	Kpn BJ1 (K2)	K24	0.236707186843684	ns
wzx	Capsule	core	Kpn CIP 52.145 (K2)	K1	0.26207676870389	ns
wzx	Capsule	core	Kpn CIP 52.145 (K2)	K2	0.997957945018411	ns
wzx	Capsule	core	Kpn CIP 52.145 (K2)	K3	0.825160480372657	ns
wzx	Capsule	core	Kpn CIP 52.145 (K2)	K24	0.939843904659329	ns
wzx	Capsule	core	Kpn ST45 (K24)	K1	3.80785086971123e-4	*
wzx	Capsule	core	Kpn ST45 (K24)	K2	0.99909488596507	ns
wzx	Capsule	core	Kpn ST45 (K24)	K3	0.705026138764493	ns
wzx	Capsule	core	Kpn ST45 (K24)	K24	1	ns
wzx	Capsule	core	Kva OM26 (K64)	K1	0.851493418121299	ns
wzx	Capsule	core	Kva OM26 (K64)	K2	0.971769744458569	ns
wzx	Capsule	core	Kva OM26 (K64)	K24	0.98117913049762	ns

## Sheet: Fig.S5_coreK
Genetic_background	Replicate_Serotype	PC1	PC2
Kpn BJ1	E1_WT	-4.15769	0.336692
Kpn BJ1	E2_WT	-5.27906	-1.36759
Kpn BJ1	E3_WT	-6.19983	-1.0094
Kpn BJ1	E4_WT	-4.56725	-0.920295
Kpn BJ1	E1_dCap	20.3227	-3.22423
Kpn BJ1	E2_dCap	22.1814	-1.03225
Kpn BJ1	E3_dCap	24.6729	1.54627
Kpn BJ1	E4_dCap	24.7296	1.47341
Kpn BJ1	E1_K1	-3.80252	0.803916
Kpn BJ1	E2_K1	-5.01477	-0.169195
Kpn BJ1	E3_K1	-6.96767	-1.69398
Kpn BJ1	E4_K1	-6.03463	-2.25628
Kpn BJ1	E1_K2	-4.27201	-0.238994
Kpn BJ1	E2_K2	-4.15138	-0.656182
Kpn BJ1	E3_K2	-6.49883	-0.615181
Kpn BJ1	E4_K2	-2.51353	1.42259
Kpn BJ1	E1_K3	-4.55783	0.982559
Kpn BJ1	E2_K3	-3.65187	1.78011
Kpn BJ1	E3_K3	-5.0066	1.77229
Kpn BJ1	E4_K3	-7.5935	-0.501357
Kpn BJ1	E1_K24	-3.53262	1.34005
Kpn BJ1	E2_K24	-4.08429	1.44511
Kpn BJ1	E4_K24	-4.02073	0.781933
Kva OM26	E1_WT	-5.99492	-1.72162
Kva OM26	E2_WT	-8.01122	-2.21741
Kva OM26	E3_WT	-5.00881	-2.62699
Kva OM26	E1_dCap	26.8104	0.287164
Kva OM26	E2_dCap	22.8951	0.614601
Kva OM26	E3_dCap	26.5893	-0.397073
Kva OM26	E4_dCap	21.0061	-0.338274
Kva OM26	E1_K1	-6.74794	0.32996
Kva OM26	E2_K1	-10.3578	0.743075
Kva OM26	E3_K1	-7.81035	1.46392
Kva OM26	E1_K2	-5.42664	1.4354
Kva OM26	E2_K2	-4.52617	0.859731
Kva OM26	E3_K2	-7.51856	1.97172
Kva OM26	E4_K2	-10.3024	1.74647
Kva OM26	E1_K24	-8.64088	-0.330904
Kva OM26	E3_K24	-6.25155	-0.411584
Kva OM26	E4_K24	-10.7036	-1.4082
Kpn ST45	E1_WT	-6.36669	2.03429
Kpn ST45	E2_WT	-7.11745	1.19617
Kpn ST45	E3_WT	-7.71809	1.87235
Kpn ST45	E4_WT	-7.15139	1.33382
Kpn ST45	E1_dCap	25.9489	0.0137574
Kpn ST45	E2_dCap	28.2176	0.695997
Kpn ST45	E3_dCap	26.5801	-0.0457014
Kpn ST45	E4_dCap	24.9269	0.695005
Kpn ST45	E1_K1	-6.67333	-0.248455
Kpn ST45	E2_K1	-6.61021	-0.147452
Kpn ST45	E3_K1	-5.91265	-0.100346
Kpn ST45	E4_K1	-6.19874	-0.496423
Kpn ST45	E1_K2	-3.70838	0.0797962
Kpn ST45	E2_K2	-4.99912	0.504117
Kpn ST45	E3_K2	-3.34442	0.152959
Kpn ST45	E4_K2	-4.83283	0.796469
Kpn ST45	E1_K3	-4.8068	-3.55195
Kpn ST45	E2_K3	-2.47452	-4.30996
Kpn ST45	E3_K3	-2.90454	-4.04605
Kpn ST45	E4_K3	-2.02057	-1.4575
Kpn ST45	E1_K24	-4.39366	1.67256
Kpn ST45	E2_K24	-7.01632	2.06113
Kpn ST45	E3_K24	-6.70039	2.16679
Kpn ST45	E4_K24	-4.72333	-0.871375
Kpn CIP 52.145	E1_WT	-5.12291	3.34154
Kpn CIP 52.145	E2_WT	-2.92089	1.45341
Kpn CIP 52.145	E3_WT	2.44175	-0.844707
Kpn CIP 52.145	E4_WT	-5.89957	1.86041
Kpn CIP 52.145	E1_dCap	19.1222	-0.536334
Kpn CIP 52.145	E2_dCap	16.3918	2.52301
Kpn CIP 52.145	E4_dCap	25.5277	-0.528645
Kpn CIP 52.145	E2_K1	-6.07579	0.524679
Kpn CIP 52.145	E3_K1	-2.12856	1.31926
Kpn CIP 52.145	E4_K1	-6.5341	0.999099
Kpn CIP 52.145	E2_K2	-0.846075	-1.24686
Kpn CIP 52.145	E3_K2	-0.905132	1.05108
Kpn CIP 52.145	E4_K2	-4.56642	0.63451
Kpn CIP 52.145	E1_K3	-6.14994	-2.50902
Kpn CIP 52.145	E2_K3	-3.73069	-2.27983
Kpn CIP 52.145	E3_K3	2.09803	-2.56328
Kpn CIP 52.145	E4_K3	-3.02379	-2.52936
Kpn CIP 52.145	E1_K24	-7.8493	-0.296186
Kpn CIP 52.145	E2_K24	-2.81838	-0.974411
Kpn CIP 52.145	E3_K24	-1.50609	1.03765
Kpn CIP 52.145	E4_K24	-5.50379	-0.436018

## Sheet: Fig.S5_coreK_wodCap
Genetic_background	Replicate_Serotype	PC1	PC2
Kpn BJ1	E1_WT	0.586045	0.15059
Kpn BJ1	E2_WT	-1.20777	-0.875924
Kpn BJ1	E3_WT	-1.63094	-0.800115
Kpn BJ1	E4_WT	-0.429041	-0.720582
Kpn BJ1	E1_K1	1.21591	0.40636
Kpn BJ1	E2_K1	-0.475924	0.857201
Kpn BJ1	E3_K1	-2.61805	-0.690701
Kpn BJ1	E4_K1	-2.49134	-0.255266
Kpn BJ1	E1_K2	0.180429	-0.348623
Kpn BJ1	E2_K2	0.0647143	-0.606144
Kpn BJ1	E3_K2	-1.48756	-0.878097
Kpn BJ1	E4_K2	2.68941	-0.212669
Kpn BJ1	E1_K3	0.527489	1.41426
Kpn BJ1	E2_K3	1.65595	1.82758
Kpn BJ1	E3_K3	0.725686	2.10867
Kpn BJ1	E4_K3	-2.79979	1.91526
Kpn BJ1	E1_K24	2.10766	-0.831197
Kpn BJ1	E2_K24	1.83596	-1.03373
Kpn BJ1	E4_K24	1.55116	-1.42688
Kva OM26	E1_WT	-1.80358	-1.41633
Kva OM26	E2_WT	0.18192	-2.29465
Kva OM26	E3_WT	-3.06516	-2.07384
Kva OM26	E1_K1	-0.587713	0.497589
Kva OM26	E2_K1	3.19219	0.170042
Kva OM26	E3_K1	0.837265	1.33004
Kva OM26	E1_K2	-1.99627	1.88251
Kva OM26	E2_K2	-3.01267	1.50332
Kva OM26	E3_K2	0.366048	1.90325
Kva OM26	E4_K2	2.92074	1.26146
Kva OM26	E1_K24	1.4459	-0.68714
Kva OM26	E3_K24	-1.23448	-0.191349
Kva OM26	E4_K24	2.7558	-1.88489
Kpn ST45	E1_WT	-2.25303	1.05296
Kpn ST45	E2_WT	-2.10703	0.913716
Kpn ST45	E3_WT	-3.00897	1.25396
Kpn ST45	E4_WT	-2.31655	0.0988349
Kpn ST45	E1_K1	-0.959237	-2.80087
Kpn ST45	E2_K1	-0.988323	-2.47982
Kpn ST45	E3_K1	-0.507573	-2.16544
Kpn ST45	E4_K1	-0.455576	-1.86484
Kpn ST45	E1_K2	0.89639	-0.283205
Kpn ST45	E2_K2	-0.297772	-0.364397
Kpn ST45	E3_K2	1.09243	-0.484221
Kpn ST45	E4_K2	-0.458774	-1.28539
Kpn ST45	E1_K3	2.918	-0.61702
Kpn ST45	E2_K3	5.06647	-0.0504851
Kpn ST45	E3_K3	4.59254	0.131924
Kpn ST45	E4_K3	3.43261	2.2067
Kpn ST45	E1_K24	-0.573776	2.03615
Kpn ST45	E2_K24	-2.63292	1.10793
Kpn ST45	E3_K24	-2.5329	1.28823
Kpn ST45	E4_K24	1.09399	2.3053
Kpn CIP 52.145	E1_WT	-2.42803	-2.75947
Kpn CIP 52.145	E2_WT	0.117364	-1.49051
Kpn CIP 52.145	E3_WT	5.92678	-0.512992
Kpn CIP 52.145	E4_WT	-2.88098	-1.40787
Kpn CIP 52.145	E2_K1	-2.81734	0.224361
Kpn CIP 52.145	E3_K1	0.854165	-1.32139
Kpn CIP 52.145	E4_K1	-3.32022	-0.0456182
Kpn CIP 52.145	E2_K2	2.79882	0.226225
Kpn CIP 52.145	E3_K2	2.20051	-1.78763
Kpn CIP 52.145	E4_K2	-1.23582	-0.560575
Kpn CIP 52.145	E1_K3	-2.15816	3.18806
Kpn CIP 52.145	E2_K3	0.149573	2.40285
Kpn CIP 52.145	E3_K3	5.85633	1.39573
Kpn CIP 52.145	E4_K3	0.89748	2.56359
Kpn CIP 52.145	E1_K24	-4.27345	0.858898
Kpn CIP 52.145	E2_K24	0.7693	0.248461
Kpn CIP 52.145	E3_K24	1.55245	-1.75587
Kpn CIP 52.145	E4_K24	-2.00877	0.533761

## Sheet: Fig.S5_coreG
Genetic_background	Replicate_Serotype	PC1	PC2
Kpn BJ1	E1_WT	-7.31644	4.77142
Kpn BJ1	E2_WT	-7.95337	7.32315
Kpn BJ1	E3_WT	11.7557	7.98115
Kpn BJ1	E4_WT	11.0412	-0.260919
Kpn BJ1	E1_dCap	2.28366	-3.21623
Kpn BJ1	E2_dCap	9.64445	-2.99236
Kpn BJ1	E3_dCap	-9.00389	-8.19258
Kpn BJ1	E4_dCap	-3.66966	-7.05355
Kpn BJ1	E1_K1	0.360275	-2.40857
Kpn BJ1	E2_K1	7.22848	-9.18452
Kpn BJ1	E3_K1	-4.06175	7.32922
Kpn BJ1	E4_K1	1.60223	6.18316
Kpn BJ1	E1_K2	-0.0978092	2.73704
Kpn BJ1	E2_K2	-5.13466	7.09902
Kpn BJ1	E3_K2	11.4755	-2.01601
Kpn BJ1	E4_K2	3.88699	7.23763
Kpn BJ1	E1_K3	7.04493	-4.78118
Kpn BJ1	E2_K3	0.117026	-1.27639
Kpn BJ1	E3_K3	-10.1655	-5.10179
Kpn BJ1	E4_K3	-6.67022	-9.56068
Kpn BJ1	E1_K24	-2.27463	2.89752
Kpn BJ1	E2_K24	-3.90193	-0.968903
Kpn BJ1	E4_K24	-6.19056	3.45436
Kva OM26	E1_WT	-6.59691	0.257215
Kva OM26	E2_WT	-12.714	-0.39134
Kva OM26	E3_WT	-1.78282	-11.3342
Kva OM26	E1_dCap	4.93667	-2.45709
Kva OM26	E2_dCap	-6.40564	-1.53292
Kva OM26	E3_dCap	-6.84239	4.37406
Kva OM26	E4_dCap	1.53816	-1.88424
Kva OM26	E1_K1	7.35976	0.271901
Kva OM26	E2_K1	-13.508	-0.131512
Kva OM26	E3_K1	4.77489	8.53871
Kva OM26	E1_K2	-2.41147	1.59072
Kva OM26	E2_K2	32.6277	2.05577
Kva OM26	E3_K2	-3.31718	5.56768
Kva OM26	E4_K2	-1.52255	16.794
Kva OM26	E1_K24	-3.28805	0.337263
Kva OM26	E3_K24	7.1675	-7.14626
Kva OM26	E4_K24	-0.0156126	-14.9098
Kpn ST45	E1_WT	-10.4306	5.37435
Kpn ST45	E2_WT	-9.14489	1.26792
Kpn ST45	E3_WT	-5.11367	-6.22916
Kpn ST45	E4_WT	-3.93608	2.92768
Kpn ST45	E1_dCap	30.3064	-33.2956
Kpn ST45	E2_dCap	44.129	-4.68032
Kpn ST45	E3_dCap	29.3678	19.3896
Kpn ST45	E4_dCap	30.4088	22.454
Kpn ST45	E1_K1	5.13455	6.79688
Kpn ST45	E2_K1	-8.88427	-1.97921
Kpn ST45	E3_K1	-7.26267	-6.67189
Kpn ST45	E4_K1	-5.12484	-0.028181
Kpn ST45	E1_K2	2.68401	1.52106
Kpn ST45	E2_K2	-6.07095	1.88465
Kpn ST45	E3_K2	-1.74262	-5.86951
Kpn ST45	E4_K2	-5.7831	1.41963
Kpn ST45	E1_K3	-12.2056	11.6495
Kpn ST45	E2_K3	-8.07049	1.49501
Kpn ST45	E3_K3	-6.1441	-1.1315
Kpn ST45	E4_K3	-8.36301	-18.4011
Kpn ST45	E1_K24	-15.4888	7.95384
Kpn ST45	E2_K24	-11.9584	2.01196
Kpn ST45	E3_K24	-9.10477	0.512472
Kpn ST45	E4_K24	-7.20177	-8.3721
Kpn CIP 52.145	E1_WT	-9.3225	-7.24253
Kpn CIP 52.145	E2_WT	16.4091	20.4873
Kpn CIP 52.145	E3_WT	16.2458	-7.35356
Kpn CIP 52.145	E4_WT	7.33099	-4.5625
Kpn CIP 52.145	E1_dCap	-18.4492	-4.29959
Kpn CIP 52.145	E2_dCap	-9.48894	-20.0549
Kpn CIP 52.145	E4_dCap	10.6568	-18.5446
Kpn CIP 52.145	E2_K1	-7.68848	13.2028
Kpn CIP 52.145	E3_K1	-7.86773	8.91755
Kpn CIP 52.145	E4_K1	-9.31903	14.6503
Kpn CIP 52.145	E2_K2	-9.31488	-0.856205
Kpn CIP 52.145	E3_K2	-8.78964	1.61931
Kpn CIP 52.145	E4_K2	-4.88525	3.49284
Kpn CIP 52.145	E1_K3	5.8233	2.32973
Kpn CIP 52.145	E2_K3	15.1818	-11.1792
Kpn CIP 52.145	E3_K3	-5.56085	0.959302
Kpn CIP 52.145	E4_K3	-3.97093	3.92407
Kpn CIP 52.145	E1_K24	21.9484	9.21239
Kpn CIP 52.145	E2_K24	-5.09859	-1.59981
Kpn CIP 52.145	E3_K24	5.9724	-4.14259
Kpn CIP 52.145	E4_K24	0.187466	1.03988

## Sheet: Fig.S6.A
Genetic_background	Serotype	Media	Time	mean_growth_OD600
Kpn BJ1	Native	LB	0	0.110847333333333
Kpn BJ1	Native	LB	15	0.118549333333333
Kpn BJ1	Native	LB	30	0.131609333333333
Kpn BJ1	Native	LB	45	0.154022666666667
Kpn BJ1	Native	LB	60	0.191531333333333
Kpn BJ1	Native	LB	75	0.249438
Kpn BJ1	Native	LB	90	0.338907333333333
Kpn BJ1	Native	LB	105	0.446016666666667
Kpn BJ1	Native	LB	120	0.548257333333333
Kpn BJ1	Native	LB	135	0.656264666666667
Kpn BJ1	Native	LB	150	0.723852666666667
Kpn BJ1	Native	LB	165	0.761785333333333
Kpn BJ1	Native	LB	180	0.802878
Kpn BJ1	Native	LB	195	0.840562
Kpn BJ1	Native	LB	210	0.877928666666667
Kpn BJ1	Native	LB	225	0.916715333333333
Kpn BJ1	Native	LB	240	0.955147333333333
Kpn BJ1	Native	LB	255	0.988943333333333
Kpn BJ1	Native	LB	270	1.02071
Kpn BJ1	Native	LB	285	1.05295933333333
Kpn BJ1	Native	LB	300	1.08426
Kpn BJ1	Native	LB	315	1.11728
Kpn BJ1	Native	LB	330	1.15
Kpn BJ1	Native	LB	345	1.16646666666667
Kpn BJ1	Native	LB	360	1.17746
Kpn BJ1	Native	LB	375	1.18556
Kpn BJ1	Native	LB	390	1.19174
Kpn BJ1	Native	LB	405	1.19449333333333
Kpn BJ1	Native	LB	420	1.19740666666667
Kpn BJ1	Native	LB	435	1.20118
Kpn BJ1	Native	LB	450	1.20454
Kpn BJ1	Native	LB	465	1.20661333333333
Kpn BJ1	Native	LB	480	1.20836
Kpn BJ1	Native	LB	495	1.20947333333333
Kpn BJ1	Native	LB	510	1.21222
Kpn BJ1	Native	LB	525	1.21386666666667
Kpn BJ1	Native	LB	540	1.21566666666667
Kpn BJ1	Native	LB	555	1.21670666666667
Kpn BJ1	Native	LB	570	1.21844666666667
Kpn BJ1	Native	LB	585	1.22026666666667
Kpn BJ1	Native	LB	600	1.22144666666667
Kpn BJ1	Native	LB	615	1.22314
Kpn BJ1	Native	LB	630	1.22362
Kpn BJ1	Native	LB	645	1.22708666666667
Kpn BJ1	Native	LB	660	1.22632666666667
Kpn BJ1	Native	LB	675	1.22496666666667
Kpn BJ1	Native	LB	690	1.22642
Kpn BJ1	Native	LB	705	1.22694
Kpn BJ1	Native	LB	720	1.22783333333333
Kpn BJ1	Native	LB	735	1.22855333333333
Kpn BJ1	Native	LB	750	1.22772666666667
Kpn BJ1	Native	LB	765	1.22817333333333
Kpn BJ1	Native	LB	780	1.22817333333333
Kpn BJ1	Native	LB	795	1.22742666666667
Kpn BJ1	Native	M02	0	0.103558666666667
Kpn BJ1	Native	M02	15	0.10697
Kpn BJ1	Native	M02	30	0.110554
Kpn BJ1	Native	M02	45	0.114849333333333
Kpn BJ1	Native	M02	60	0.120497333333333
Kpn BJ1	Native	M02	75	0.126540666666667
Kpn BJ1	Native	M02	90	0.132776
Kpn BJ1	Native	M02	105	0.138518666666667
Kpn BJ1	Native	M02	120	0.143388
Kpn BJ1	Native	M02	135	0.14763
Kpn BJ1	Native	M02	150	0.151821333333333
Kpn BJ1	Native	M02	165	0.156810666666667
Kpn BJ1	Native	M02	180	0.162352666666667
Kpn BJ1	Native	M02	195	0.168272
Kpn BJ1	Native	M02	210	0.174323333333333
Kpn BJ1	Native	M02	225	0.181001333333333
Kpn BJ1	Native	M02	240	0.187327333333333
Kpn BJ1	Native	M02	255	0.193961333333333
Kpn BJ1	Native	M02	270	0.200743333333333
Kpn BJ1	Native	M02	285	0.207784666666667
Kpn BJ1	Native	M02	300	0.215293333333333
Kpn BJ1	Native	M02	315	0.221970666666667
Kpn BJ1	Native	M02	330	0.230597333333333
Kpn BJ1	Native	M02	345	0.238882
Kpn BJ1	Native	M02	360	0.247574
Kpn BJ1	Native	M02	375	0.255893333333333
Kpn BJ1	Native	M02	390	0.263794
Kpn BJ1	Native	M02	405	0.273416666666667
Kpn BJ1	Native	M02	420	0.281504666666667
Kpn BJ1	Native	M02	435	0.290254
Kpn BJ1	Native	M02	450	0.298979333333333
Kpn BJ1	Native	M02	465	0.307235333333333
Kpn BJ1	Native	M02	480	0.316482
Kpn BJ1	Native	M02	495	0.325883333333333
Kpn BJ1	Native	M02	510	0.335288
Kpn BJ1	Native	M02	525	0.344529333333333
Kpn BJ1	Native	M02	540	0.354143333333333
Kpn BJ1	Native	M02	555	0.363457333333333
Kpn BJ1	Native	M02	570	0.372524666666667
Kpn BJ1	Native	M02	585	0.382386
Kpn BJ1	Native	M02	600	0.391608666666667
Kpn BJ1	Native	M02	615	0.401306
Kpn BJ1	Native	M02	630	0.409632666666667
Kpn BJ1	Native	M02	645	0.416605333333333
Kpn BJ1	Native	M02	660	0.423636
Kpn BJ1	Native	M02	675	0.431395333333333
Kpn BJ1	Native	M02	690	0.438856666666667
Kpn BJ1	Native	M02	705	0.444043333333333
Kpn BJ1	Native	M02	720	0.44864
Kpn BJ1	Native	M02	735	0.453314
Kpn BJ1	Native	M02	750	0.457792
Kpn BJ1	Native	M02	765	0.460461333333333
Kpn BJ1	Native	M02	780	0.461167333333333
Kpn BJ1	Native	M02	795	0.461831333333333
Kpn ST45	Native	LB	0	0.118507333333333
Kpn ST45	Native	LB	15	0.132092
Kpn ST45	Native	LB	30	0.156858
Kpn ST45	Native	LB	45	0.201090333333333
Kpn ST45	Native	LB	60	0.269064333333333
Kpn ST45	Native	LB	75	0.355491666666667
Kpn ST45	Native	LB	90	0.444674
Kpn ST45	Native	LB	105	0.510270666666667
Kpn ST45	Native	LB	120	0.59523
Kpn ST45	Native	LB	135	0.693563666666667
Kpn ST45	Native	LB	150	0.758968
Kpn ST45	Native	LB	165	0.811041
Kpn ST45	Native	LB	180	0.875302
Kpn ST45	Native	LB	195	0.938144333333333
Kpn ST45	Native	LB	210	0.992188333333333
Kpn ST45	Native	LB	225	1.03026866666667
Kpn ST45	Native	LB	240	1.05259433333333
Kpn ST45	Native	LB	255	1.09512933333333
Kpn ST45	Native	LB	270	1.13304666666667
Kpn ST45	Native	LB	285	1.16620666666667
Kpn ST45	Native	LB	300	1.20359
Kpn ST45	Native	LB	315	1.24160666666667
Kpn ST45	Native	LB	330	1.27386666666667
Kpn ST45	Native	LB	345	1.30146333333333
Kpn ST45	Native	LB	360	1.32239
Kpn ST45	Native	LB	375	1.33949
Kpn ST45	Native	LB	390	1.3556
Kpn ST45	Native	LB	405	1.37117333333333
Kpn ST45	Native	LB	420	1.38610666666667
Kpn ST45	Native	LB	435	1.40034
Kpn ST45	Native	LB	450	1.41424666666667
Kpn ST45	Native	LB	465	1.42723
Kpn ST45	Native	LB	480	1.44044333333333
Kpn ST45	Native	LB	495	1.45270666666667
Kpn ST45	Native	LB	510	1.46493
Kpn ST45	Native	LB	525	1.47730333333333
Kpn ST45	Native	LB	540	1.48928
Kpn ST45	Native	LB	555	1.49992
Kpn ST45	Native	LB	570	1.51009
Kpn ST45	Native	LB	585	1.51925333333333
Kpn ST45	Native	LB	600	1.52738666666667
Kpn ST45	Native	LB	615	1.53633
Kpn ST45	Native	LB	630	1.54462
Kpn ST45	Native	LB	645	1.55351
Kpn ST45	Native	LB	660	1.56207333333333
Kpn ST45	Native	LB	675	1.57027333333333
Kpn ST45	Native	LB	690	1.57729333333333
Kpn ST45	Native	LB	705	1.58352
Kpn ST45	Native	LB	720	1.58945666666667
Kpn ST45	Native	LB	735	1.59502666666667
Kpn ST45	Native	LB	750	1.60096666666667
Kpn ST45	Native	LB	765	1.60619
Kpn ST45	Native	LB	780	1.61134666666667
Kpn ST45	Native	LB	795	1.61722666666667
Kpn ST45	Native	M02	0	0.109790333333333
Kpn ST45	Native	M02	15	0.114552
Kpn ST45	Native	M02	30	0.121894333333333
Kpn ST45	Native	M02	45	0.133259666666667
Kpn ST45	Native	M02	60	0.151348
Kpn ST45	Native	M02	75	0.175884666666667
Kpn ST45	Native	M02	90	0.204911333333333
Kpn ST45	Native	M02	105	0.238117
Kpn ST45	Native	M02	120	0.285181
Kpn ST45	Native	M02	135	0.342328666666667
Kpn ST45	Native	M02	150	0.400228666666667
Kpn ST45	Native	M02	165	0.4561
Kpn ST45	Native	M02	180	0.509763666666667
Kpn ST45	Native	M02	195	0.559669
Kpn ST45	Native	M02	210	0.607617333333333
Kpn ST45	Native	M02	225	0.645881666666667
Kpn ST45	Native	M02	240	0.671795333333333
Kpn ST45	Native	M02	255	0.693182
Kpn ST45	Native	M02	270	0.712897666666667
Kpn ST45	Native	M02	285	0.727416
Kpn ST45	Native	M02	300	0.741876333333333
Kpn ST45	Native	M02	315	0.750674666666667
Kpn ST45	Native	M02	330	0.757519666666667
Kpn ST45	Native	M02	345	0.765422666666667
Kpn ST45	Native	M02	360	0.772837333333333
Kpn ST45	Native	M02	375	0.781072
Kpn ST45	Native	M02	390	0.786022
Kpn ST45	Native	M02	405	0.788274666666667
Kpn ST45	Native	M02	420	0.791972333333333
Kpn ST45	Native	M02	435	0.792615666666667
Kpn ST45	Native	M02	450	0.793931666666667
Kpn ST45	Native	M02	465	0.794997666666667
Kpn ST45	Native	M02	480	0.796107666666667
Kpn ST45	Native	M02	495	0.794818666666667
Kpn ST45	Native	M02	510	0.793611333333333
Kpn ST45	Native	M02	525	0.796449333333333
Kpn ST45	Native	M02	540	0.795551333333333
Kpn ST45	Native	M02	555	0.798874
Kpn ST45	Native	M02	570	0.799276
Kpn ST45	Native	M02	585	0.798312666666667
Kpn ST45	Native	M02	600	0.799532333333333
Kpn ST45	Native	M02	615	0.800959333333333
Kpn ST45	Native	M02	630	0.802551
Kpn ST45	Native	M02	645	0.802611
Kpn ST45	Native	M02	660	0.803046666666667
Kpn ST45	Native	M02	675	0.802729333333333
Kpn ST45	Native	M02	690	0.803459
Kpn ST45	Native	M02	705	0.805503
Kpn ST45	Native	M02	720	0.807417666666667
Kpn ST45	Native	M02	735	0.80855
Kpn ST45	Native	M02	750	0.809901666666667
Kpn ST45	Native	M02	765	0.811010666666667
Kpn ST45	Native	M02	780	0.811347666666667
Kpn ST45	Native	M02	795	0.815206333333333
Kpn CIP 52.145	Native	LB	0	0.110402
Kpn CIP 52.145	Native	LB	15	0.116516666666667
Kpn CIP 52.145	Native	LB	30	0.126094666666667
Kpn CIP 52.145	Native	LB	45	0.141050666666667
Kpn CIP 52.145	Native	LB	60	0.165412666666667
Kpn CIP 52.145	Native	LB	75	0.205896
Kpn CIP 52.145	Native	LB	90	0.265216666666667
Kpn CIP 52.145	Native	LB	105	0.350116
Kpn CIP 52.145	Native	LB	120	0.46135
Kpn CIP 52.145	Native	LB	135	0.579089333333333
Kpn CIP 52.145	Native	LB	150	0.694943333333333
Kpn CIP 52.145	Native	LB	165	0.768335333333333
Kpn CIP 52.145	Native	LB	180	0.817479333333333
Kpn CIP 52.145	Native	LB	195	0.860926
Kpn CIP 52.145	Native	LB	210	0.900519333333333
Kpn CIP 52.145	Native	LB	225	0.936967333333333
Kpn CIP 52.145	Native	LB	240	0.968998666666667
Kpn CIP 52.145	Native	LB	255	0.998567333333333
Kpn CIP 52.145	Native	LB	270	1.01986
Kpn CIP 52.145	Native	LB	285	1.04627533333333
Kpn CIP 52.145	Native	LB	300	1.06814
Kpn CIP 52.145	Native	LB	315	1.08699333333333
Kpn CIP 52.145	Native	LB	330	1.10303333333333
Kpn CIP 52.145	Native	LB	345	1.11685333333333
Kpn CIP 52.145	Native	LB	360	1.12859333333333
Kpn CIP 52.145	Native	LB	375	1.13894666666667
Kpn CIP 52.145	Native	LB	390	1.14662
Kpn CIP 52.145	Native	LB	405	1.15166
Kpn CIP 52.145	Native	LB	420	1.15358
Kpn CIP 52.145	Native	LB	435	1.16062666666667
Kpn CIP 52.145	Native	LB	450	1.1662
Kpn CIP 52.145	Native	LB	465	1.17414
Kpn CIP 52.145	Native	LB	480	1.17698
Kpn CIP 52.145	Native	LB	495	1.17653333333333
Kpn CIP 52.145	Native	LB	510	1.17454
Kpn CIP 52.145	Native	LB	525	1.16895333333333
Kpn CIP 52.145	Native	LB	540	1.16572
Kpn CIP 52.145	Native	LB	555	1.15641333333333
Kpn CIP 52.145	Native	LB	570	1.15358
Kpn CIP 52.145	Native	LB	585	1.15038
Kpn CIP 52.145	Native	LB	600	1.14643333333333
Kpn CIP 52.145	Native	LB	615	1.14587333333333
Kpn CIP 52.145	Native	LB	630	1.14181333333333
Kpn CIP 52.145	Native	LB	645	1.1411
Kpn CIP 52.145	Native	LB	660	1.14198666666667
Kpn CIP 52.145	Native	LB	675	1.14027333333333
Kpn CIP 52.145	Native	LB	690	1.1394
Kpn CIP 52.145	Native	LB	705	1.14098
Kpn CIP 52.145	Native	LB	720	1.14286666666667
Kpn CIP 52.145	Native	LB	735	1.14313333333333
Kpn CIP 52.145	Native	LB	750	1.14535333333333
Kpn CIP 52.145	Native	LB	765	1.14706666666667
Kpn CIP 52.145	Native	LB	780	1.14815333333333
Kpn CIP 52.145	Native	LB	795	1.14979333333333
Kpn CIP 52.145	Native	M02	0	0.1038856
Kpn CIP 52.145	Native	M02	15	0.106861333333333
Kpn CIP 52.145	Native	M02	30	0.110289333333333
Kpn CIP 52.145	Native	M02	45	0.114219333333333
Kpn CIP 52.145	Native	M02	60	0.119453333333333
Kpn CIP 52.145	Native	M02	75	0.126887333333333
Kpn CIP 52.145	Native	M02	90	0.137038
Kpn CIP 52.145	Native	M02	105	0.151022666666667
Kpn CIP 52.145	Native	M02	120	0.170359333333333
Kpn CIP 52.145	Native	M02	135	0.193348666666667
Kpn CIP 52.145	Native	M02	150	0.217688666666667
Kpn CIP 52.145	Native	M02	165	0.240886666666667
Kpn CIP 52.145	Native	M02	180	0.265292
Kpn CIP 52.145	Native	M02	195	0.293592
Kpn CIP 52.145	Native	M02	210	0.319206
Kpn CIP 52.145	Native	M02	225	0.346037333333333
Kpn CIP 52.145	Native	M02	240	0.378584666666667
Kpn CIP 52.145	Native	M02	255	0.421568666666667
Kpn CIP 52.145	Native	M02	270	0.474259333333333
Kpn CIP 52.145	Native	M02	285	0.525914666666667
Kpn CIP 52.145	Native	M02	300	0.574951333333333
Kpn CIP 52.145	Native	M02	315	0.621552
Kpn CIP 52.145	Native	M02	330	0.665074666666667
Kpn CIP 52.145	Native	M02	345	0.708676666666667
Kpn CIP 52.145	Native	M02	360	0.747627333333333
Kpn CIP 52.145	Native	M02	375	0.782705333333333
Kpn CIP 52.145	Native	M02	390	0.813666666666667
Kpn CIP 52.145	Native	M02	405	0.837814666666667
Kpn CIP 52.145	Native	M02	420	0.859091333333333
Kpn CIP 52.145	Native	M02	435	0.873329333333333
Kpn CIP 52.145	Native	M02	450	0.875940666666667
Kpn CIP 52.145	Native	M02	465	0.879246
Kpn CIP 52.145	Native	M02	480	0.882848666666667
Kpn CIP 52.145	Native	M02	495	0.882789333333333
Kpn CIP 52.145	Native	M02	510	0.886769333333333
Kpn CIP 52.145	Native	M02	525	0.885724666666667
Kpn CIP 52.145	Native	M02	540	0.887943333333333
Kpn CIP 52.145	Native	M02	555	0.889234666666667
Kpn CIP 52.145	Native	M02	570	0.890125333333333
Kpn CIP 52.145	Native	M02	585	0.890073333333333
Kpn CIP 52.145	Native	M02	600	0.888956666666667
Kpn CIP 52.145	Native	M02	615	0.891684666666667
Kpn CIP 52.145	Native	M02	630	0.892174
Kpn CIP 52.145	Native	M02	645	0.89051
Kpn CIP 52.145	Native	M02	660	0.891247333333333
Kpn CIP 52.145	Native	M02	675	0.890834666666667
Kpn CIP 52.145	Native	M02	690	0.89045
Kpn CIP 52.145	Native	M02	705	0.889796666666667
Kpn CIP 52.145	Native	M02	720	0.889643333333333
Kpn CIP 52.145	Native	M02	735	0.889434666666667
Kpn CIP 52.145	Native	M02	750	0.887548666666667
Kpn CIP 52.145	Native	M02	765	0.888503333333333
Kpn CIP 52.145	Native	M02	780	0.887769333333333
Kpn CIP 52.145	Native	M02	795	0.887316666666667
Kpn NTUH K2044	Native	LB	0	0.119625555555556
Kpn NTUH K2044	Native	LB	15	0.131949259259259
Kpn NTUH K2044	Native	LB	30	0.153246666666667
Kpn NTUH K2044	Native	LB	45	0.190811111111111
Kpn NTUH K2044	Native	LB	60	0.251236666666667
Kpn NTUH K2044	Native	LB	75	0.341314814814815
Kpn NTUH K2044	Native	LB	90	0.458057037037037
Kpn NTUH K2044	Native	LB	105	0.574354444444444
Kpn NTUH K2044	Native	LB	120	0.691914814814815
Kpn NTUH K2044	Native	LB	135	0.783411851851852
Kpn NTUH K2044	Native	LB	150	0.837428148148148
Kpn NTUH K2044	Native	LB	165	0.880967777777778
Kpn NTUH K2044	Native	LB	180	0.926915555555555
Kpn NTUH K2044	Native	LB	195	0.973061111111111
Kpn NTUH K2044	Native	LB	210	1.01859074074074
Kpn NTUH K2044	Native	LB	225	1.05952518518519
Kpn NTUH K2044	Native	LB	240	1.10051518518519
Kpn NTUH K2044	Native	LB	255	1.13734444444444
Kpn NTUH K2044	Native	LB	270	1.17397777777778
Kpn NTUH K2044	Native	LB	285	1.2045037037037
Kpn NTUH K2044	Native	LB	300	1.2370037037037
Kpn NTUH K2044	Native	LB	315	1.26255925925926
Kpn NTUH K2044	Native	LB	330	1.28732592592593
Kpn NTUH K2044	Native	LB	345	1.30841481481481
Kpn NTUH K2044	Native	LB	360	1.32636666666667
Kpn NTUH K2044	Native	LB	375	1.3412037037037
Kpn NTUH K2044	Native	LB	390	1.35507037037037
Kpn NTUH K2044	Native	LB	405	1.3677037037037
Kpn NTUH K2044	Native	LB	420	1.38037777777778
Kpn NTUH K2044	Native	LB	435	1.39237407407407
Kpn NTUH K2044	Native	LB	450	1.40338518518519
Kpn NTUH K2044	Native	LB	465	1.41357037037037
Kpn NTUH K2044	Native	LB	480	1.42365185185185
Kpn NTUH K2044	Native	LB	495	1.43264074074074
Kpn NTUH K2044	Native	LB	510	1.44135555555556
Kpn NTUH K2044	Native	LB	525	1.45028518518519
Kpn NTUH K2044	Native	LB	540	1.45725925925926
Kpn NTUH K2044	Native	LB	555	1.46481111111111
Kpn NTUH K2044	Native	LB	570	1.47163333333333
Kpn NTUH K2044	Native	LB	585	1.47756296296296
Kpn NTUH K2044	Native	LB	600	1.48324814814815
Kpn NTUH K2044	Native	LB	615	1.4892
Kpn NTUH K2044	Native	LB	630	1.49473333333333
Kpn NTUH K2044	Native	LB	645	1.49932592592593
Kpn NTUH K2044	Native	LB	660	1.50436666666667
Kpn NTUH K2044	Native	LB	675	1.50877777777778
Kpn NTUH K2044	Native	LB	690	1.51254444444444
Kpn NTUH K2044	Native	LB	705	1.51692962962963
Kpn NTUH K2044	Native	LB	720	1.52007037037037
Kpn NTUH K2044	Native	LB	735	1.52356666666667
Kpn NTUH K2044	Native	LB	750	1.5267
Kpn NTUH K2044	Native	LB	765	1.52981481481481
Kpn NTUH K2044	Native	LB	780	1.5325
Kpn NTUH K2044	Native	LB	795	1.53465925925926
Kpn NTUH K2044	Native	M02	0	0.111596296296296
Kpn NTUH K2044	Native	M02	15	0.116345555555556
Kpn NTUH K2044	Native	M02	30	0.122081111111111
Kpn NTUH K2044	Native	M02	45	0.131296296296296
Kpn NTUH K2044	Native	M02	60	0.144862962962963
Kpn NTUH K2044	Native	M02	75	0.16431
Kpn NTUH K2044	Native	M02	90	0.193555925925926
Kpn NTUH K2044	Native	M02	105	0.220479259259259
Kpn NTUH K2044	Native	M02	120	0.258727037037037
Kpn NTUH K2044	Native	M02	135	0.310272962962963
Kpn NTUH K2044	Native	M02	150	0.369125925925926
Kpn NTUH K2044	Native	M02	165	0.429221111111111
Kpn NTUH K2044	Native	M02	180	0.492085925925926
Kpn NTUH K2044	Native	M02	195	0.555675925925926
Kpn NTUH K2044	Native	M02	210	0.618656666666667
Kpn NTUH K2044	Native	M02	225	0.677716666666667
Kpn NTUH K2044	Native	M02	240	0.732777407407407
Kpn NTUH K2044	Native	M02	255	0.767053703703704
Kpn NTUH K2044	Native	M02	270	0.784589259259259
Kpn NTUH K2044	Native	M02	285	0.797191851851852
Kpn NTUH K2044	Native	M02	300	0.799843703703704
Kpn NTUH K2044	Native	M02	315	0.799054074074074
Kpn NTUH K2044	Native	M02	330	0.795936296296296
Kpn NTUH K2044	Native	M02	345	0.791935185185185
Kpn NTUH K2044	Native	M02	360	0.788707037037037
Kpn NTUH K2044	Native	M02	375	0.786886666666667
Kpn NTUH K2044	Native	M02	390	0.783497407407407
Kpn NTUH K2044	Native	M02	405	0.781862962962963
Kpn NTUH K2044	Native	M02	420	0.780111111111111
Kpn NTUH K2044	Native	M02	435	0.778408518518518
Kpn NTUH K2044	Native	M02	450	0.777199259259259
Kpn NTUH K2044	Native	M02	465	0.776373703703704
Kpn NTUH K2044	Native	M02	480	0.775115185185185
Kpn NTUH K2044	Native	M02	495	0.774011851851852
Kpn NTUH K2044	Native	M02	510	0.773863333333333
Kpn NTUH K2044	Native	M02	525	0.773265925925926
Kpn NTUH K2044	Native	M02	540	0.772882222222222
Kpn NTUH K2044	Native	M02	555	0.772982962962963
Kpn NTUH K2044	Native	M02	570	0.772435555555556
Kpn NTUH K2044	Native	M02	585	0.773323333333333
Kpn NTUH K2044	Native	M02	600	0.773520740740741
Kpn NTUH K2044	Native	M02	615	0.774255925925926
Kpn NTUH K2044	Native	M02	630	0.774342222222222
Kpn NTUH K2044	Native	M02	645	0.775564074074074
Kpn NTUH K2044	Native	M02	660	0.775965185185185
Kpn NTUH K2044	Native	M02	675	0.778097037037037
Kpn NTUH K2044	Native	M02	690	0.779193333333333
Kpn NTUH K2044	Native	M02	705	0.781008518518518
Kpn NTUH K2044	Native	M02	720	0.784174814814815
Kpn NTUH K2044	Native	M02	735	0.785912222222222
Kpn NTUH K2044	Native	M02	750	0.786564444444444
Kpn NTUH K2044	Native	M02	765	0.788836666666667
Kpn NTUH K2044	Native	M02	780	0.789161851851852
Kpn NTUH K2044	Native	M02	795	0.791192222222222
Kpn BJ1	K1	LB	0	0.110649333333333
Kpn BJ1	K1	LB	15	0.117843333333333
Kpn BJ1	K1	LB	30	0.130195333333333
Kpn BJ1	K1	LB	45	0.151454666666667
Kpn BJ1	K1	LB	60	0.188155333333333
Kpn BJ1	K1	LB	75	0.245876
Kpn BJ1	K1	LB	90	0.334406
Kpn BJ1	K1	LB	105	0.438212666666667
Kpn BJ1	K1	LB	120	0.537772
Kpn BJ1	K1	LB	135	0.644261333333333
Kpn BJ1	K1	LB	150	0.712924666666667
Kpn BJ1	K1	LB	165	0.745706
Kpn BJ1	K1	LB	180	0.78047
Kpn BJ1	K1	LB	195	0.814807333333333
Kpn BJ1	K1	LB	210	0.848771333333333
Kpn BJ1	K1	LB	225	0.885568
Kpn BJ1	K1	LB	240	0.92166
Kpn BJ1	K1	LB	255	0.95527
Kpn BJ1	K1	LB	270	0.987592
Kpn BJ1	K1	LB	285	1.017506
Kpn BJ1	K1	LB	300	1.04797733333333
Kpn BJ1	K1	LB	315	1.07612933333333
Kpn BJ1	K1	LB	330	1.11408133333333
Kpn BJ1	K1	LB	345	1.13544
Kpn BJ1	K1	LB	360	1.15046
Kpn BJ1	K1	LB	375	1.15924
Kpn BJ1	K1	LB	390	1.16654666666667
Kpn BJ1	K1	LB	405	1.17005333333333
Kpn BJ1	K1	LB	420	1.17377333333333
Kpn BJ1	K1	LB	435	1.17862666666667
Kpn BJ1	K1	LB	450	1.18198
Kpn BJ1	K1	LB	465	1.18566
Kpn BJ1	K1	LB	480	1.18922666666667
Kpn BJ1	K1	LB	495	1.18914666666667
Kpn BJ1	K1	LB	510	1.19527333333333
Kpn BJ1	K1	LB	525	1.19784666666667
Kpn BJ1	K1	LB	540	1.20008
Kpn BJ1	K1	LB	555	1.20254666666667
Kpn BJ1	K1	LB	570	1.20636666666667
Kpn BJ1	K1	LB	585	1.20904
Kpn BJ1	K1	LB	600	1.21073333333333
Kpn BJ1	K1	LB	615	1.21289333333333
Kpn BJ1	K1	LB	630	1.21415333333333
Kpn BJ1	K1	LB	645	1.21514666666667
Kpn BJ1	K1	LB	660	1.21707333333333
Kpn BJ1	K1	LB	675	1.21803333333333
Kpn BJ1	K1	LB	690	1.21809333333333
Kpn BJ1	K1	LB	705	1.21916666666667
Kpn BJ1	K1	LB	720	1.21766666666667
Kpn BJ1	K1	LB	735	1.21795333333333
Kpn BJ1	K1	LB	750	1.21842
Kpn BJ1	K1	LB	765	1.21797333333333
Kpn BJ1	K1	LB	780	1.21862666666667
Kpn BJ1	K1	LB	795	1.21902666666667
Kpn BJ1	K1	M02	0	0.108548
Kpn BJ1	K1	M02	15	0.112274666666667
Kpn BJ1	K1	M02	30	0.117272666666667
Kpn BJ1	K1	M02	45	0.123384
Kpn BJ1	K1	M02	60	0.129874
Kpn BJ1	K1	M02	75	0.136939333333333
Kpn BJ1	K1	M02	90	0.144962
Kpn BJ1	K1	M02	105	0.153174
Kpn BJ1	K1	M02	120	0.16088
Kpn BJ1	K1	M02	135	0.168108
Kpn BJ1	K1	M02	150	0.174475333333333
Kpn BJ1	K1	M02	165	0.179983333333333
Kpn BJ1	K1	M02	180	0.185712
Kpn BJ1	K1	M02	195	0.191539333333333
Kpn BJ1	K1	M02	210	0.197715333333333
Kpn BJ1	K1	M02	225	0.204226666666667
Kpn BJ1	K1	M02	240	0.211311333333333
Kpn BJ1	K1	M02	255	0.218422666666667
Kpn BJ1	K1	M02	270	0.225701333333333
Kpn BJ1	K1	M02	285	0.233146666666667
Kpn BJ1	K1	M02	300	0.240574666666667
Kpn BJ1	K1	M02	315	0.247384
Kpn BJ1	K1	M02	330	0.252637333333333
Kpn BJ1	K1	M02	345	0.256363333333333
Kpn BJ1	K1	M02	360	0.259658666666667
Kpn BJ1	K1	M02	375	0.263668666666667
Kpn BJ1	K1	M02	390	0.267245333333333
Kpn BJ1	K1	M02	405	0.271278666666667
Kpn BJ1	K1	M02	420	0.275484666666667
Kpn BJ1	K1	M02	435	0.279295333333333
Kpn BJ1	K1	M02	450	0.282796
Kpn BJ1	K1	M02	465	0.286724
Kpn BJ1	K1	M02	480	0.290870666666667
Kpn BJ1	K1	M02	495	0.293592
Kpn BJ1	K1	M02	510	0.296842666666667
Kpn BJ1	K1	M02	525	0.299580666666667
Kpn BJ1	K1	M02	540	0.303562666666667
Kpn BJ1	K1	M02	555	0.306548
Kpn BJ1	K1	M02	570	0.309846
Kpn BJ1	K1	M02	585	0.312524666666667
Kpn BJ1	K1	M02	600	0.315038666666667
Kpn BJ1	K1	M02	615	0.318409333333333
Kpn BJ1	K1	M02	630	0.320001333333333
Kpn BJ1	K1	M02	645	0.318672666666667
Kpn BJ1	K1	M02	660	0.316826666666667
Kpn BJ1	K1	M02	675	0.314630666666667
Kpn BJ1	K1	M02	690	0.312751333333333
Kpn BJ1	K1	M02	705	0.311250666666667
Kpn BJ1	K1	M02	720	0.309399333333333
Kpn BJ1	K1	M02	735	0.308056666666667
Kpn BJ1	K1	M02	750	0.307939333333333
Kpn BJ1	K1	M02	765	0.304964
Kpn BJ1	K1	M02	780	0.307459333333333
Kpn BJ1	K1	M02	795	0.304026666666667
Kpn BJ1	K2	LB	0	0.111764666666667
Kpn BJ1	K2	LB	15	0.119781333333333
Kpn BJ1	K2	LB	30	0.134022666666667
Kpn BJ1	K2	LB	45	0.15821
Kpn BJ1	K2	LB	60	0.199330666666667
Kpn BJ1	K2	LB	75	0.26237
Kpn BJ1	K2	LB	90	0.356089333333333
Kpn BJ1	K2	LB	105	0.458362
Kpn BJ1	K2	LB	120	0.558210666666667
Kpn BJ1	K2	LB	135	0.667702
Kpn BJ1	K2	LB	150	0.729849333333333
Kpn BJ1	K2	LB	165	0.770479333333333
Kpn BJ1	K2	LB	180	0.810634
Kpn BJ1	K2	LB	195	0.851770666666667
Kpn BJ1	K2	LB	210	0.893130666666667
Kpn BJ1	K2	LB	225	0.932142666666667
Kpn BJ1	K2	LB	240	0.971614666666667
Kpn BJ1	K2	LB	255	1.00745866666667
Kpn BJ1	K2	LB	270	1.042218
Kpn BJ1	K2	LB	285	1.07284933333333
Kpn BJ1	K2	LB	300	1.10242666666667
Kpn BJ1	K2	LB	315	1.13238666666667
Kpn BJ1	K2	LB	330	1.16475333333333
Kpn BJ1	K2	LB	345	1.18552666666667
Kpn BJ1	K2	LB	360	1.19909333333333
Kpn BJ1	K2	LB	375	1.20724666666667
Kpn BJ1	K2	LB	390	1.21336
Kpn BJ1	K2	LB	405	1.21743333333333
Kpn BJ1	K2	LB	420	1.22090666666667
Kpn BJ1	K2	LB	435	1.22475333333333
Kpn BJ1	K2	LB	450	1.22823333333333
Kpn BJ1	K2	LB	465	1.23136666666667
Kpn BJ1	K2	LB	480	1.23302
Kpn BJ1	K2	LB	495	1.23215333333333
Kpn BJ1	K2	LB	510	1.23855333333333
Kpn BJ1	K2	LB	525	1.23998666666667
Kpn BJ1	K2	LB	540	1.2414
Kpn BJ1	K2	LB	555	1.24224666666667
Kpn BJ1	K2	LB	570	1.24478
Kpn BJ1	K2	LB	585	1.24583333333333
Kpn BJ1	K2	LB	600	1.24624
Kpn BJ1	K2	LB	615	1.24894
Kpn BJ1	K2	LB	630	1.24976666666667
Kpn BJ1	K2	LB	645	1.25010666666667
Kpn BJ1	K2	LB	660	1.25093333333333
Kpn BJ1	K2	LB	675	1.25152666666667
Kpn BJ1	K2	LB	690	1.25136666666667
Kpn BJ1	K2	LB	705	1.25268666666667
Kpn BJ1	K2	LB	720	1.25316666666667
Kpn BJ1	K2	LB	735	1.25416666666667
Kpn BJ1	K2	LB	750	1.25326
Kpn BJ1	K2	LB	765	1.25226666666667
Kpn BJ1	K2	LB	780	1.25264666666667
Kpn BJ1	K2	LB	795	1.25308
Kpn BJ1	K2	M02	0	0.103626666666667
Kpn BJ1	K2	M02	15	0.106546666666667
Kpn BJ1	K2	M02	30	0.11002
Kpn BJ1	K2	M02	45	0.114177333333333
Kpn BJ1	K2	M02	60	0.119543333333333
Kpn BJ1	K2	M02	75	0.125598
Kpn BJ1	K2	M02	90	0.131750666666667
Kpn BJ1	K2	M02	105	0.137220666666667
Kpn BJ1	K2	M02	120	0.141909333333333
Kpn BJ1	K2	M02	135	0.145991333333333
Kpn BJ1	K2	M02	150	0.149915333333333
Kpn BJ1	K2	M02	165	0.153921333333333
Kpn BJ1	K2	M02	180	0.158701333333333
Kpn BJ1	K2	M02	195	0.162755333333333
Kpn BJ1	K2	M02	210	0.166940666666667
Kpn BJ1	K2	M02	225	0.172207333333333
Kpn BJ1	K2	M02	240	0.177016666666667
Kpn BJ1	K2	M02	255	0.182098666666667
Kpn BJ1	K2	M02	270	0.187045333333333
Kpn BJ1	K2	M02	285	0.191644666666667
Kpn BJ1	K2	M02	300	0.196456666666667
Kpn BJ1	K2	M02	315	0.200791333333333
Kpn BJ1	K2	M02	330	0.205561333333333
Kpn BJ1	K2	M02	345	0.210684
Kpn BJ1	K2	M02	360	0.215458666666667
Kpn BJ1	K2	M02	375	0.220136
Kpn BJ1	K2	M02	390	0.224212666666667
Kpn BJ1	K2	M02	405	0.228478666666667
Kpn BJ1	K2	M02	420	0.231959333333333
Kpn BJ1	K2	M02	435	0.235218666666667
Kpn BJ1	K2	M02	450	0.238549333333333
Kpn BJ1	K2	M02	465	0.241824666666667
Kpn BJ1	K2	M02	480	0.244776666666667
Kpn BJ1	K2	M02	495	0.24737
Kpn BJ1	K2	M02	510	0.249593333333333
Kpn BJ1	K2	M02	525	0.252640666666667
Kpn BJ1	K2	M02	540	0.255722
Kpn BJ1	K2	M02	555	0.257172666666667
Kpn BJ1	K2	M02	570	0.258970666666667
Kpn BJ1	K2	M02	585	0.26143
Kpn BJ1	K2	M02	600	0.263218666666667
Kpn BJ1	K2	M02	615	0.264999333333333
Kpn BJ1	K2	M02	630	0.266906
Kpn BJ1	K2	M02	645	0.268642
Kpn BJ1	K2	M02	660	0.270422
Kpn BJ1	K2	M02	675	0.271395333333333
Kpn BJ1	K2	M02	690	0.27267
Kpn BJ1	K2	M02	705	0.274086666666667
Kpn BJ1	K2	M02	720	0.275583333333333
Kpn BJ1	K2	M02	735	0.276871333333333
Kpn BJ1	K2	M02	750	0.278201333333333
Kpn BJ1	K2	M02	765	0.279572
Kpn BJ1	K2	M02	780	0.282388666666667
Kpn BJ1	K2	M02	795	0.285052666666667
Kpn BJ1	K3	LB	0	0.109761333333333
Kpn BJ1	K3	LB	15	0.117658
Kpn BJ1	K3	LB	30	0.130996666666667
Kpn BJ1	K3	LB	45	0.152603333333333
Kpn BJ1	K3	LB	60	0.188612666666667
Kpn BJ1	K3	LB	75	0.243566
Kpn BJ1	K3	LB	90	0.323954
Kpn BJ1	K3	LB	105	0.428426
Kpn BJ1	K3	LB	120	0.542381333333333
Kpn BJ1	K3	LB	135	0.689376666666667
Kpn BJ1	K3	LB	150	0.852917333333333
Kpn BJ1	K3	LB	165	0.942967333333333
Kpn BJ1	K3	LB	180	1.00636733333333
Kpn BJ1	K3	LB	195	1.06165266666667
Kpn BJ1	K3	LB	210	1.11032
Kpn BJ1	K3	LB	225	1.15384666666667
Kpn BJ1	K3	LB	240	1.19088
Kpn BJ1	K3	LB	255	1.22431333333333
Kpn BJ1	K3	LB	270	1.25355333333333
Kpn BJ1	K3	LB	285	1.28113333333333
Kpn BJ1	K3	LB	300	1.30532
Kpn BJ1	K3	LB	315	1.33044666666667
Kpn BJ1	K3	LB	330	1.35970666666667
Kpn BJ1	K3	LB	345	1.38112666666667
Kpn BJ1	K3	LB	360	1.39464666666667
Kpn BJ1	K3	LB	375	1.40359333333333
Kpn BJ1	K3	LB	390	1.41039333333333
Kpn BJ1	K3	LB	405	1.41728666666667
Kpn BJ1	K3	LB	420	1.42334666666667
Kpn BJ1	K3	LB	435	1.42938666666667
Kpn BJ1	K3	LB	450	1.43512
Kpn BJ1	K3	LB	465	1.44054666666667
Kpn BJ1	K3	LB	480	1.44546
Kpn BJ1	K3	LB	495	1.44290666666667
Kpn BJ1	K3	LB	510	1.44817333333333
Kpn BJ1	K3	LB	525	1.45324666666667
Kpn BJ1	K3	LB	540	1.45839333333333
Kpn BJ1	K3	LB	555	1.46267333333333
Kpn BJ1	K3	LB	570	1.46763333333333
Kpn BJ1	K3	LB	585	1.47219333333333
Kpn BJ1	K3	LB	600	1.47574
Kpn BJ1	K3	LB	615	1.47851333333333
Kpn BJ1	K3	LB	630	1.48138
Kpn BJ1	K3	LB	645	1.48343333333333
Kpn BJ1	K3	LB	660	1.48496666666667
Kpn BJ1	K3	LB	675	1.48654
Kpn BJ1	K3	LB	690	1.48815333333333
Kpn BJ1	K3	LB	705	1.48934666666667
Kpn BJ1	K3	LB	720	1.49175333333333
Kpn BJ1	K3	LB	735	1.49186
Kpn BJ1	K3	LB	750	1.49276666666667
Kpn BJ1	K3	LB	765	1.49224666666667
Kpn BJ1	K3	LB	780	1.49224
Kpn BJ1	K3	LB	795	1.49320666666667
Kpn BJ1	K3	M02	0	0.1028074
Kpn BJ1	K3	M02	15	0.106
Kpn BJ1	K3	M02	30	0.10999
Kpn BJ1	K3	M02	45	0.114057333333333
Kpn BJ1	K3	M02	60	0.119175333333333
Kpn BJ1	K3	M02	75	0.124572666666667
Kpn BJ1	K3	M02	90	0.129878666666667
Kpn BJ1	K3	M02	105	0.13518
Kpn BJ1	K3	M02	120	0.139148
Kpn BJ1	K3	M02	135	0.143141333333333
Kpn BJ1	K3	M02	150	0.147916
Kpn BJ1	K3	M02	165	0.152678666666667
Kpn BJ1	K3	M02	180	0.157249333333333
Kpn BJ1	K3	M02	195	0.161756
Kpn BJ1	K3	M02	210	0.168100666666667
Kpn BJ1	K3	M02	225	0.174110666666667
Kpn BJ1	K3	M02	240	0.178570666666667
Kpn BJ1	K3	M02	255	0.183888
Kpn BJ1	K3	M02	270	0.186716666666667
Kpn BJ1	K3	M02	285	0.188923333333333
Kpn BJ1	K3	M02	300	0.192926
Kpn BJ1	K3	M02	315	0.195526
Kpn BJ1	K3	M02	330	0.198175333333333
Kpn BJ1	K3	M02	345	0.201231333333333
Kpn BJ1	K3	M02	360	0.204548
Kpn BJ1	K3	M02	375	0.207656666666667
Kpn BJ1	K3	M02	390	0.211042666666667
Kpn BJ1	K3	M02	405	0.213325333333333
Kpn BJ1	K3	M02	420	0.215816
Kpn BJ1	K3	M02	435	0.217798666666667
Kpn BJ1	K3	M02	450	0.21983
Kpn BJ1	K3	M02	465	0.222514666666667
Kpn BJ1	K3	M02	480	0.223360666666667
Kpn BJ1	K3	M02	495	0.226218
Kpn BJ1	K3	M02	510	0.225435333333333
Kpn BJ1	K3	M02	525	0.225332666666667
Kpn BJ1	K3	M02	540	0.225062666666667
Kpn BJ1	K3	M02	555	0.225094
Kpn BJ1	K3	M02	570	0.226764
Kpn BJ1	K3	M02	585	0.228372666666667
Kpn BJ1	K3	M02	600	0.228590666666667
Kpn BJ1	K3	M02	615	0.228684
Kpn BJ1	K3	M02	630	0.230271333333333
Kpn BJ1	K3	M02	645	0.231173333333333
Kpn BJ1	K3	M02	660	0.228875333333333
Kpn BJ1	K3	M02	675	0.22921
Kpn BJ1	K3	M02	690	0.229126666666667
Kpn BJ1	K3	M02	705	0.229364666666667
Kpn BJ1	K3	M02	720	0.229829333333333
Kpn BJ1	K3	M02	735	0.230190666666667
Kpn BJ1	K3	M02	750	0.230265333333333
Kpn BJ1	K3	M02	765	0.230247333333333
Kpn BJ1	K3	M02	780	0.232196
Kpn BJ1	K3	M02	795	0.232274
Kpn BJ1	K24	LB	0	0.111904
Kpn BJ1	K24	LB	15	0.119456666666667
Kpn BJ1	K24	LB	30	0.132208
Kpn BJ1	K24	LB	45	0.154203333333333
Kpn BJ1	K24	LB	60	0.191385333333333
Kpn BJ1	K24	LB	75	0.248386666666667
Kpn BJ1	K24	LB	90	0.335125333333333
Kpn BJ1	K24	LB	105	0.445
Kpn BJ1	K24	LB	120	0.551636
Kpn BJ1	K24	LB	135	0.663828
Kpn BJ1	K24	LB	150	0.727106
Kpn BJ1	K24	LB	165	0.765365333333333
Kpn BJ1	K24	LB	180	0.80492
Kpn BJ1	K24	LB	195	0.841806
Kpn BJ1	K24	LB	210	0.878057333333333
Kpn BJ1	K24	LB	225	0.916064666666667
Kpn BJ1	K24	LB	240	0.955826666666667
Kpn BJ1	K24	LB	255	0.99262
Kpn BJ1	K24	LB	270	1.02989666666667
Kpn BJ1	K24	LB	285	1.06359333333333
Kpn BJ1	K24	LB	300	1.09812666666667
Kpn BJ1	K24	LB	315	1.13374666666667
Kpn BJ1	K24	LB	330	1.1706
Kpn BJ1	K24	LB	345	1.1897
Kpn BJ1	K24	LB	360	1.20332
Kpn BJ1	K24	LB	375	1.21457333333333
Kpn BJ1	K24	LB	390	1.22406
Kpn BJ1	K24	LB	405	1.23180666666667
Kpn BJ1	K24	LB	420	1.23876666666667
Kpn BJ1	K24	LB	435	1.24698666666667
Kpn BJ1	K24	LB	450	1.25422
Kpn BJ1	K24	LB	465	1.26084666666667
Kpn BJ1	K24	LB	480	1.26698
Kpn BJ1	K24	LB	495	1.27464666666667
Kpn BJ1	K24	LB	510	1.28003333333333
Kpn BJ1	K24	LB	525	1.28693333333333
Kpn BJ1	K24	LB	540	1.29222
Kpn BJ1	K24	LB	555	1.29765333333333
Kpn BJ1	K24	LB	570	1.30379333333333
Kpn BJ1	K24	LB	585	1.30883333333333
Kpn BJ1	K24	LB	600	1.31312666666667
Kpn BJ1	K24	LB	615	1.31766666666667
Kpn BJ1	K24	LB	630	1.32203333333333
Kpn BJ1	K24	LB	645	1.32571333333333
Kpn BJ1	K24	LB	660	1.32948
Kpn BJ1	K24	LB	675	1.33171333333333
Kpn BJ1	K24	LB	690	1.33528666666667
Kpn BJ1	K24	LB	705	1.33873333333333
Kpn BJ1	K24	LB	720	1.34172
Kpn BJ1	K24	LB	735	1.34486666666667
Kpn BJ1	K24	LB	750	1.34728666666667
Kpn BJ1	K24	LB	765	1.34860666666667
Kpn BJ1	K24	LB	780	1.35122
Kpn BJ1	K24	LB	795	1.35367333333333
Kpn BJ1	K24	M02	0	0.104412666666667
Kpn BJ1	K24	M02	15	0.107089333333333
Kpn BJ1	K24	M02	30	0.110543333333333
Kpn BJ1	K24	M02	45	0.114620666666667
Kpn BJ1	K24	M02	60	0.119724666666667
Kpn BJ1	K24	M02	75	0.125269333333333
Kpn BJ1	K24	M02	90	0.131088
Kpn BJ1	K24	M02	105	0.136620666666667
Kpn BJ1	K24	M02	120	0.141538
Kpn BJ1	K24	M02	135	0.146346
Kpn BJ1	K24	M02	150	0.150800666666667
Kpn BJ1	K24	M02	165	0.155542
Kpn BJ1	K24	M02	180	0.160629333333333
Kpn BJ1	K24	M02	195	0.165345333333333
Kpn BJ1	K24	M02	210	0.170886666666667
Kpn BJ1	K24	M02	225	0.177148
Kpn BJ1	K24	M02	240	0.182893333333333
Kpn BJ1	K24	M02	255	0.188764
Kpn BJ1	K24	M02	270	0.195275333333333
Kpn BJ1	K24	M02	285	0.201821333333333
Kpn BJ1	K24	M02	300	0.207932
Kpn BJ1	K24	M02	315	0.214418
Kpn BJ1	K24	M02	330	0.220748666666667
Kpn BJ1	K24	M02	345	0.227185333333333
Kpn BJ1	K24	M02	360	0.232822666666667
Kpn BJ1	K24	M02	375	0.239126666666667
Kpn BJ1	K24	M02	390	0.244798
Kpn BJ1	K24	M02	405	0.250170666666667
Kpn BJ1	K24	M02	420	0.255602666666667
Kpn BJ1	K24	M02	435	0.261218666666667
Kpn BJ1	K24	M02	450	0.266291333333333
Kpn BJ1	K24	M02	465	0.271311333333333
Kpn BJ1	K24	M02	480	0.276357333333333
Kpn BJ1	K24	M02	495	0.281669333333333
Kpn BJ1	K24	M02	510	0.28636
Kpn BJ1	K24	M02	525	0.291385333333333
Kpn BJ1	K24	M02	540	0.296094
Kpn BJ1	K24	M02	555	0.300834666666667
Kpn BJ1	K24	M02	570	0.305052
Kpn BJ1	K24	M02	585	0.309286666666667
Kpn BJ1	K24	M02	600	0.313477333333333
Kpn BJ1	K24	M02	615	0.317148
Kpn BJ1	K24	M02	630	0.321512
Kpn BJ1	K24	M02	645	0.325430666666667
Kpn BJ1	K24	M02	660	0.330384666666667
Kpn BJ1	K24	M02	675	0.332617333333333
Kpn BJ1	K24	M02	690	0.33622
Kpn BJ1	K24	M02	705	0.34005
Kpn BJ1	K24	M02	720	0.343348666666667
Kpn BJ1	K24	M02	735	0.344948666666667
Kpn BJ1	K24	M02	750	0.347993333333333
Kpn BJ1	K24	M02	765	0.351637333333333
Kpn BJ1	K24	M02	780	0.353020666666667
Kpn BJ1	K24	M02	795	0.355896666666667
Kpn NTUH K2044	K2	LB	0	0.123801666666667
Kpn NTUH K2044	K2	LB	15	0.1402025
Kpn NTUH K2044	K2	LB	30	0.169178333333333
Kpn NTUH K2044	K2	LB	45	0.2197875
Kpn NTUH K2044	K2	LB	60	0.295993333333333
Kpn NTUH K2044	K2	LB	75	0.400981666666667
Kpn NTUH K2044	K2	LB	90	0.516125833333333
Kpn NTUH K2044	K2	LB	105	0.64933
Kpn NTUH K2044	K2	LB	120	0.767629166666667
Kpn NTUH K2044	K2	LB	135	0.856891666666667
Kpn NTUH K2044	K2	LB	150	0.917953333333333
Kpn NTUH K2044	K2	LB	165	0.973658333333333
Kpn NTUH K2044	K2	LB	180	1.026305
Kpn NTUH K2044	K2	LB	195	1.08198416666667
Kpn NTUH K2044	K2	LB	210	1.13245
Kpn NTUH K2044	K2	LB	225	1.17840833333333
Kpn NTUH K2044	K2	LB	240	1.2232
Kpn NTUH K2044	K2	LB	255	1.263075
Kpn NTUH K2044	K2	LB	270	1.296825
Kpn NTUH K2044	K2	LB	285	1.324325
Kpn NTUH K2044	K2	LB	300	1.355
Kpn NTUH K2044	K2	LB	315	1.383375
Kpn NTUH K2044	K2	LB	330	1.40221666666667
Kpn NTUH K2044	K2	LB	345	1.418525
Kpn NTUH K2044	K2	LB	360	1.43499166666667
Kpn NTUH K2044	K2	LB	375	1.451375
Kpn NTUH K2044	K2	LB	390	1.46381666666667
Kpn NTUH K2044	K2	LB	405	1.47781666666667
Kpn NTUH K2044	K2	LB	420	1.48981666666667
Kpn NTUH K2044	K2	LB	435	1.499925
Kpn NTUH K2044	K2	LB	450	1.51281666666667
Kpn NTUH K2044	K2	LB	465	1.52096666666667
Kpn NTUH K2044	K2	LB	480	1.531325
Kpn NTUH K2044	K2	LB	495	1.53826666666667
Kpn NTUH K2044	K2	LB	510	1.54466666666667
Kpn NTUH K2044	K2	LB	525	1.55429166666667
Kpn NTUH K2044	K2	LB	540	1.559925
Kpn NTUH K2044	K2	LB	555	1.56826666666667
Kpn NTUH K2044	K2	LB	570	1.57545
Kpn NTUH K2044	K2	LB	585	1.57994166666667
Kpn NTUH K2044	K2	LB	600	1.58610833333333
Kpn NTUH K2044	K2	LB	615	1.59314166666667
Kpn NTUH K2044	K2	LB	630	1.598225
Kpn NTUH K2044	K2	LB	645	1.60238333333333
Kpn NTUH K2044	K2	LB	660	1.60801666666667
Kpn NTUH K2044	K2	LB	675	1.61371666666667
Kpn NTUH K2044	K2	LB	690	1.61814166666667
Kpn NTUH K2044	K2	LB	705	1.623475
Kpn NTUH K2044	K2	LB	720	1.62614166666667
Kpn NTUH K2044	K2	LB	735	1.62955
Kpn NTUH K2044	K2	LB	750	1.631375
Kpn NTUH K2044	K2	LB	765	1.632225
Kpn NTUH K2044	K2	LB	780	1.63534166666667
Kpn NTUH K2044	K2	LB	795	1.63775833333333
Kpn NTUH K2044	K2	M02	0	0.113038333333333
Kpn NTUH K2044	K2	M02	15	0.117769166666667
Kpn NTUH K2044	K2	M02	30	0.124485
Kpn NTUH K2044	K2	M02	45	0.134739166666667
Kpn NTUH K2044	K2	M02	60	0.1507325
Kpn NTUH K2044	K2	M02	75	0.1740025
Kpn NTUH K2044	K2	M02	90	0.2086275
Kpn NTUH K2044	K2	M02	105	0.238215
Kpn NTUH K2044	K2	M02	120	0.282556666666667
Kpn NTUH K2044	K2	M02	135	0.3420475
Kpn NTUH K2044	K2	M02	150	0.399890833333333
Kpn NTUH K2044	K2	M02	165	0.461440833333333
Kpn NTUH K2044	K2	M02	180	0.526223333333333
Kpn NTUH K2044	K2	M02	195	0.588426666666667
Kpn NTUH K2044	K2	M02	210	0.649378333333333
Kpn NTUH K2044	K2	M02	225	0.710613333333333
Kpn NTUH K2044	K2	M02	240	0.768246666666667
Kpn NTUH K2044	K2	M02	255	0.804125
Kpn NTUH K2044	K2	M02	270	0.8080275
Kpn NTUH K2044	K2	M02	285	0.815431666666667
Kpn NTUH K2044	K2	M02	300	0.80684
Kpn NTUH K2044	K2	M02	315	0.801745833333333
Kpn NTUH K2044	K2	M02	330	0.800235833333333
Kpn NTUH K2044	K2	M02	345	0.798275
Kpn NTUH K2044	K2	M02	360	0.793861666666667
Kpn NTUH K2044	K2	M02	375	0.791924166666667
Kpn NTUH K2044	K2	M02	390	0.789005833333333
Kpn NTUH K2044	K2	M02	405	0.783963333333333
Kpn NTUH K2044	K2	M02	420	0.7810875
Kpn NTUH K2044	K2	M02	435	0.77981
Kpn NTUH K2044	K2	M02	450	0.778520833333333
Kpn NTUH K2044	K2	M02	465	0.7788875
Kpn NTUH K2044	K2	M02	480	0.782458333333333
Kpn NTUH K2044	K2	M02	495	0.781351666666667
Kpn NTUH K2044	K2	M02	510	0.780931666666667
Kpn NTUH K2044	K2	M02	525	0.781738333333333
Kpn NTUH K2044	K2	M02	540	0.780945
Kpn NTUH K2044	K2	M02	555	0.782833333333333
Kpn NTUH K2044	K2	M02	570	0.783444166666667
Kpn NTUH K2044	K2	M02	585	0.7832525
Kpn NTUH K2044	K2	M02	600	0.78852
Kpn NTUH K2044	K2	M02	615	0.787871666666667
Kpn NTUH K2044	K2	M02	630	0.7888625
Kpn NTUH K2044	K2	M02	645	0.79087
Kpn NTUH K2044	K2	M02	660	0.79186
Kpn NTUH K2044	K2	M02	675	0.794484166666667
Kpn NTUH K2044	K2	M02	690	0.79932
Kpn NTUH K2044	K2	M02	705	0.803703333333333
Kpn NTUH K2044	K2	M02	720	0.805645833333333
Kpn NTUH K2044	K2	M02	735	0.808989166666667
Kpn NTUH K2044	K2	M02	750	0.812115
Kpn NTUH K2044	K2	M02	765	0.817570833333333
Kpn NTUH K2044	K2	M02	780	0.820254166666667
Kpn NTUH K2044	K2	M02	795	0.824044166666667
Kpn NTUH K2044	K3	LB	0	0.127983333333333
Kpn NTUH K2044	K3	LB	15	0.145321666666667
Kpn NTUH K2044	K3	LB	30	0.175734166666667
Kpn NTUH K2044	K3	LB	45	0.228940833333333
Kpn NTUH K2044	K3	LB	60	0.308511666666667
Kpn NTUH K2044	K3	LB	75	0.414381666666667
Kpn NTUH K2044	K3	LB	90	0.525
Kpn NTUH K2044	K3	LB	105	0.656436666666667
Kpn NTUH K2044	K3	LB	120	0.818681666666667
Kpn NTUH K2044	K3	LB	135	0.92143
Kpn NTUH K2044	K3	LB	150	0.992171666666667
Kpn NTUH K2044	K3	LB	165	1.053875
Kpn NTUH K2044	K3	LB	180	1.1064575
Kpn NTUH K2044	K3	LB	195	1.15794166666667
Kpn NTUH K2044	K3	LB	210	1.203675
Kpn NTUH K2044	K3	LB	225	1.24456666666667
Kpn NTUH K2044	K3	LB	240	1.28276666666667
Kpn NTUH K2044	K3	LB	255	1.315675
Kpn NTUH K2044	K3	LB	270	1.316675
Kpn NTUH K2044	K3	LB	285	1.34033333333333
Kpn NTUH K2044	K3	LB	300	1.364925
Kpn NTUH K2044	K3	LB	315	1.3923
Kpn NTUH K2044	K3	LB	330	1.41054166666667
Kpn NTUH K2044	K3	LB	345	1.42946666666667
Kpn NTUH K2044	K3	LB	360	1.447725
Kpn NTUH K2044	K3	LB	375	1.46455833333333
Kpn NTUH K2044	K3	LB	390	1.47745
Kpn NTUH K2044	K3	LB	405	1.49096666666667
Kpn NTUH K2044	K3	LB	420	1.50150833333333
Kpn NTUH K2044	K3	LB	435	1.5096
Kpn NTUH K2044	K3	LB	450	1.52245
Kpn NTUH K2044	K3	LB	465	1.52889166666667
Kpn NTUH K2044	K3	LB	480	1.539625
Kpn NTUH K2044	K3	LB	495	1.54596666666667
Kpn NTUH K2044	K3	LB	510	1.55285
Kpn NTUH K2044	K3	LB	525	1.562775
Kpn NTUH K2044	K3	LB	540	1.56774166666667
Kpn NTUH K2044	K3	LB	555	1.57580833333333
Kpn NTUH K2044	K3	LB	570	1.58221666666667
Kpn NTUH K2044	K3	LB	585	1.585925
Kpn NTUH K2044	K3	LB	600	1.59149166666667
Kpn NTUH K2044	K3	LB	615	1.59820833333333
Kpn NTUH K2044	K3	LB	630	1.60280833333333
Kpn NTUH K2044	K3	LB	645	1.60643333333333
Kpn NTUH K2044	K3	LB	660	1.6123
Kpn NTUH K2044	K3	LB	675	1.61799166666667
Kpn NTUH K2044	K3	LB	690	1.62165833333333
Kpn NTUH K2044	K3	LB	705	1.62555
Kpn NTUH K2044	K3	LB	720	1.62691666666667
Kpn NTUH K2044	K3	LB	735	1.630025
Kpn NTUH K2044	K3	LB	750	1.631175
Kpn NTUH K2044	K3	LB	765	1.63189166666667
Kpn NTUH K2044	K3	LB	780	1.63481666666667
Kpn NTUH K2044	K3	LB	795	1.63665
Kpn NTUH K2044	K3	M02	0	0.117285
Kpn NTUH K2044	K3	M02	15	0.122366666666667
Kpn NTUH K2044	K3	M02	30	0.1285875
Kpn NTUH K2044	K3	M02	45	0.1384075
Kpn NTUH K2044	K3	M02	60	0.154598333333333
Kpn NTUH K2044	K3	M02	75	0.175685
Kpn NTUH K2044	K3	M02	90	0.208393333333333
Kpn NTUH K2044	K3	M02	105	0.2327125
Kpn NTUH K2044	K3	M02	120	0.269294166666667
Kpn NTUH K2044	K3	M02	135	0.319210833333333
Kpn NTUH K2044	K3	M02	150	0.368189166666667
Kpn NTUH K2044	K3	M02	165	0.4179525
Kpn NTUH K2044	K3	M02	180	0.469314166666667
Kpn NTUH K2044	K3	M02	195	0.51937
Kpn NTUH K2044	K3	M02	210	0.566526666666667
Kpn NTUH K2044	K3	M02	225	0.6144975
Kpn NTUH K2044	K3	M02	240	0.663411666666667
Kpn NTUH K2044	K3	M02	255	0.711385
Kpn NTUH K2044	K3	M02	270	0.7358775
Kpn NTUH K2044	K3	M02	285	0.7571625
Kpn NTUH K2044	K3	M02	300	0.7687025
Kpn NTUH K2044	K3	M02	315	0.779286666666667
Kpn NTUH K2044	K3	M02	330	0.791223333333333
Kpn NTUH K2044	K3	M02	345	0.808239166666667
Kpn NTUH K2044	K3	M02	360	0.82345
Kpn NTUH K2044	K3	M02	375	0.830429166666667
Kpn NTUH K2044	K3	M02	390	0.829170833333333
Kpn NTUH K2044	K3	M02	405	0.832188333333333
Kpn NTUH K2044	K3	M02	420	0.832680833333333
Kpn NTUH K2044	K3	M02	435	0.833976666666667
Kpn NTUH K2044	K3	M02	450	0.83104
Kpn NTUH K2044	K3	M02	465	0.833899166666667
Kpn NTUH K2044	K3	M02	480	0.833573333333333
Kpn NTUH K2044	K3	M02	495	0.833376666666667
Kpn NTUH K2044	K3	M02	510	0.833968333333333
Kpn NTUH K2044	K3	M02	525	0.834911666666667
Kpn NTUH K2044	K3	M02	540	0.838188333333333
Kpn NTUH K2044	K3	M02	555	0.8369125
Kpn NTUH K2044	K3	M02	570	0.839630833333333
Kpn NTUH K2044	K3	M02	585	0.838569166666667
Kpn NTUH K2044	K3	M02	600	0.838053333333333
Kpn NTUH K2044	K3	M02	615	0.842424166666667
Kpn NTUH K2044	K3	M02	630	0.8392875
Kpn NTUH K2044	K3	M02	645	0.845099166666667
Kpn NTUH K2044	K3	M02	660	0.842834166666667
Kpn NTUH K2044	K3	M02	675	0.8484175
Kpn NTUH K2044	K3	M02	690	0.855105833333333
Kpn NTUH K2044	K3	M02	705	0.853956666666667
Kpn NTUH K2044	K3	M02	720	0.859075
Kpn NTUH K2044	K3	M02	735	0.858140833333333
Kpn NTUH K2044	K3	M02	750	0.858808333333333
Kpn NTUH K2044	K3	M02	765	0.8585325
Kpn NTUH K2044	K3	M02	780	0.862045833333333
Kpn NTUH K2044	K3	M02	795	0.865316666666667
Kpn NTUH K2044	K24	LB	0	0.126884166666667
Kpn NTUH K2044	K24	LB	15	0.142883333333333
Kpn NTUH K2044	K24	LB	30	0.170859166666667
Kpn NTUH K2044	K24	LB	45	0.2204925
Kpn NTUH K2044	K24	LB	60	0.294990833333333
Kpn NTUH K2044	K24	LB	75	0.405315833333333
Kpn NTUH K2044	K24	LB	90	0.527073333333333
Kpn NTUH K2044	K24	LB	105	0.646296666666667
Kpn NTUH K2044	K24	LB	120	0.752164166666667
Kpn NTUH K2044	K24	LB	135	0.811174166666667
Kpn NTUH K2044	K24	LB	150	0.85965
Kpn NTUH K2044	K24	LB	165	0.910426666666667
Kpn NTUH K2044	K24	LB	180	0.962666666666667
Kpn NTUH K2044	K24	LB	195	1.01532083333333
Kpn NTUH K2044	K24	LB	210	1.06421666666667
Kpn NTUH K2044	K24	LB	225	1.11363333333333
Kpn NTUH K2044	K24	LB	240	1.16549166666667
Kpn NTUH K2044	K24	LB	255	1.21046666666667
Kpn NTUH K2044	K24	LB	270	1.28549166666667
Kpn NTUH K2044	K24	LB	285	1.3223
Kpn NTUH K2044	K24	LB	300	1.36475
Kpn NTUH K2044	K24	LB	315	1.39436666666667
Kpn NTUH K2044	K24	LB	330	1.41605833333333
Kpn NTUH K2044	K24	LB	345	1.43740833333333
Kpn NTUH K2044	K24	LB	360	1.45470833333333
Kpn NTUH K2044	K24	LB	375	1.47300833333333
Kpn NTUH K2044	K24	LB	390	1.4869
Kpn NTUH K2044	K24	LB	405	1.500575
Kpn NTUH K2044	K24	LB	420	1.515225
Kpn NTUH K2044	K24	LB	435	1.528925
Kpn NTUH K2044	K24	LB	450	1.54139166666667
Kpn NTUH K2044	K24	LB	465	1.552925
Kpn NTUH K2044	K24	LB	480	1.564175
Kpn NTUH K2044	K24	LB	495	1.57196666666667
Kpn NTUH K2044	K24	LB	510	1.5818
Kpn NTUH K2044	K24	LB	525	1.591625
Kpn NTUH K2044	K24	LB	540	1.59898333333333
Kpn NTUH K2044	K24	LB	555	1.606925
Kpn NTUH K2044	K24	LB	570	1.61460833333333
Kpn NTUH K2044	K24	LB	585	1.6207
Kpn NTUH K2044	K24	LB	600	1.6285
Kpn NTUH K2044	K24	LB	615	1.63585833333333
Kpn NTUH K2044	K24	LB	630	1.641275
Kpn NTUH K2044	K24	LB	645	1.647275
Kpn NTUH K2044	K24	LB	660	1.65254166666667
Kpn NTUH K2044	K24	LB	675	1.65939166666667
Kpn NTUH K2044	K24	LB	690	1.66468333333333
Kpn NTUH K2044	K24	LB	705	1.67085
Kpn NTUH K2044	K24	LB	720	1.67601666666667
Kpn NTUH K2044	K24	LB	735	1.68164166666667
Kpn NTUH K2044	K24	LB	750	1.6866
Kpn NTUH K2044	K24	LB	765	1.689525
Kpn NTUH K2044	K24	LB	780	1.69015833333333
Kpn NTUH K2044	K24	LB	795	1.692625
Kpn NTUH K2044	K24	M02	0	0.115225833333333
Kpn NTUH K2044	K24	M02	15	0.1204275
Kpn NTUH K2044	K24	M02	30	0.1269125
Kpn NTUH K2044	K24	M02	45	0.137496666666667
Kpn NTUH K2044	K24	M02	60	0.153463333333333
Kpn NTUH K2044	K24	M02	75	0.176331666666667
Kpn NTUH K2044	K24	M02	90	0.211466666666667
Kpn NTUH K2044	K24	M02	105	0.238131666666667
Kpn NTUH K2044	K24	M02	120	0.283210833333333
Kpn NTUH K2044	K24	M02	135	0.339996666666667
Kpn NTUH K2044	K24	M02	150	0.400681666666667
Kpn NTUH K2044	K24	M02	165	0.460804166666667
Kpn NTUH K2044	K24	M02	180	0.525240833333333
Kpn NTUH K2044	K24	M02	195	0.590645833333333
Kpn NTUH K2044	K24	M02	210	0.653821666666667
Kpn NTUH K2044	K24	M02	225	0.716491666666667
Kpn NTUH K2044	K24	M02	240	0.776496666666667
Kpn NTUH K2044	K24	M02	255	0.817418333333333
Kpn NTUH K2044	K24	M02	270	0.824441666666667
Kpn NTUH K2044	K24	M02	285	0.8241125
Kpn NTUH K2044	K24	M02	300	0.82151
Kpn NTUH K2044	K24	M02	315	0.816701666666667
Kpn NTUH K2044	K24	M02	330	0.813231666666667
Kpn NTUH K2044	K24	M02	345	0.808974166666667
Kpn NTUH K2044	K24	M02	360	0.805650833333333
Kpn NTUH K2044	K24	M02	375	0.802601666666667
Kpn NTUH K2044	K24	M02	390	0.799366666666667
Kpn NTUH K2044	K24	M02	405	0.796801666666667
Kpn NTUH K2044	K24	M02	420	0.795923333333333
Kpn NTUH K2044	K24	M02	435	0.792980833333333
Kpn NTUH K2044	K24	M02	450	0.791375833333333
Kpn NTUH K2044	K24	M02	465	0.790081666666667
Kpn NTUH K2044	K24	M02	480	0.790064166666667
Kpn NTUH K2044	K24	M02	495	0.788420833333333
Kpn NTUH K2044	K24	M02	510	0.788755833333333
Kpn NTUH K2044	K24	M02	525	0.789153333333333
Kpn NTUH K2044	K24	M02	540	0.788465833333333
Kpn NTUH K2044	K24	M02	555	0.7889025
Kpn NTUH K2044	K24	M02	570	0.790634166666667
Kpn NTUH K2044	K24	M02	585	0.787378333333333
Kpn NTUH K2044	K24	M02	600	0.7881575
Kpn NTUH K2044	K24	M02	615	0.788139166666667
Kpn NTUH K2044	K24	M02	630	0.78868
Kpn NTUH K2044	K24	M02	645	0.790105833333333
Kpn NTUH K2044	K24	M02	660	0.795838333333333
Kpn NTUH K2044	K24	M02	675	0.797558333333333
Kpn NTUH K2044	K24	M02	690	0.799014166666667
Kpn NTUH K2044	K24	M02	705	0.8006525
Kpn NTUH K2044	K24	M02	720	0.801784166666667
Kpn NTUH K2044	K24	M02	735	0.803875833333333
Kpn NTUH K2044	K24	M02	750	0.804936666666667
Kpn NTUH K2044	K24	M02	765	0.807175833333333
Kpn NTUH K2044	K24	M02	780	0.81033
Kpn NTUH K2044	K24	M02	795	0.808525833333333
Kpn NTUH K2044	K1	LB	0	0.121446666666667
Kpn NTUH K2044	K1	LB	15	0.136310833333333
Kpn NTUH K2044	K1	LB	30	0.161981666666667
Kpn NTUH K2044	K1	LB	45	0.207523333333333
Kpn NTUH K2044	K1	LB	60	0.277796666666667
Kpn NTUH K2044	K1	LB	75	0.379610833333333
Kpn NTUH K2044	K1	LB	90	0.497201666666667
Kpn NTUH K2044	K1	LB	105	0.615158333333333
Kpn NTUH K2044	K1	LB	120	0.740810833333333
Kpn NTUH K2044	K1	LB	135	0.804791666666667
Kpn NTUH K2044	K1	LB	150	0.851655833333333
Kpn NTUH K2044	K1	LB	165	0.8987975
Kpn NTUH K2044	K1	LB	180	0.944505
Kpn NTUH K2044	K1	LB	195	0.993728333333333
Kpn NTUH K2044	K1	LB	210	1.03991
Kpn NTUH K2044	K1	LB	225	1.08436666666667
Kpn NTUH K2044	K1	LB	240	1.12926666666667
Kpn NTUH K2044	K1	LB	255	1.16714166666667
Kpn NTUH K2044	K1	LB	270	1.21106666666667
Kpn NTUH K2044	K1	LB	285	1.24055833333333
Kpn NTUH K2044	K1	LB	300	1.2755
Kpn NTUH K2044	K1	LB	315	1.30239166666667
Kpn NTUH K2044	K1	LB	330	1.32761666666667
Kpn NTUH K2044	K1	LB	345	1.34451666666667
Kpn NTUH K2044	K1	LB	360	1.36179166666667
Kpn NTUH K2044	K1	LB	375	1.37840833333333
Kpn NTUH K2044	K1	LB	390	1.39121666666667
Kpn NTUH K2044	K1	LB	405	1.405
Kpn NTUH K2044	K1	LB	420	1.418375
Kpn NTUH K2044	K1	LB	435	1.42991666666667
Kpn NTUH K2044	K1	LB	450	1.44229166666667
Kpn NTUH K2044	K1	LB	465	1.45291666666667
Kpn NTUH K2044	K1	LB	480	1.46393333333333
Kpn NTUH K2044	K1	LB	495	1.47190833333333
Kpn NTUH K2044	K1	LB	510	1.48124166666667
Kpn NTUH K2044	K1	LB	525	1.49096666666667
Kpn NTUH K2044	K1	LB	540	1.49740833333333
Kpn NTUH K2044	K1	LB	555	1.5056
Kpn NTUH K2044	K1	LB	570	1.51268333333333
Kpn NTUH K2044	K1	LB	585	1.51795
Kpn NTUH K2044	K1	LB	600	1.5253
Kpn NTUH K2044	K1	LB	615	1.53205
Kpn NTUH K2044	K1	LB	630	1.53708333333333
Kpn NTUH K2044	K1	LB	645	1.54261666666667
Kpn NTUH K2044	K1	LB	660	1.547575
Kpn NTUH K2044	K1	LB	675	1.553625
Kpn NTUH K2044	K1	LB	690	1.55805833333333
Kpn NTUH K2044	K1	LB	705	1.56374166666667
Kpn NTUH K2044	K1	LB	720	1.56666666666667
Kpn NTUH K2044	K1	LB	735	1.57134166666667
Kpn NTUH K2044	K1	LB	750	1.57495
Kpn NTUH K2044	K1	LB	765	1.57669166666667
Kpn NTUH K2044	K1	LB	780	1.578625
Kpn NTUH K2044	K1	LB	795	1.58155
Kpn NTUH K2044	K1	M02	0	0.112263833333333
Kpn NTUH K2044	K1	M02	15	0.117445833333333
Kpn NTUH K2044	K1	M02	30	0.124080833333333
Kpn NTUH K2044	K1	M02	45	0.134406666666667
Kpn NTUH K2044	K1	M02	60	0.149959166666667
Kpn NTUH K2044	K1	M02	75	0.172021666666667
Kpn NTUH K2044	K1	M02	90	0.203933333333333
Kpn NTUH K2044	K1	M02	105	0.241654166666667
Kpn NTUH K2044	K1	M02	120	0.284174166666667
Kpn NTUH K2044	K1	M02	135	0.3435475
Kpn NTUH K2044	K1	M02	150	0.405028333333333
Kpn NTUH K2044	K1	M02	165	0.469895
Kpn NTUH K2044	K1	M02	180	0.526669166666667
Kpn NTUH K2044	K1	M02	195	0.588875
Kpn NTUH K2044	K1	M02	210	0.6480975
Kpn NTUH K2044	K1	M02	225	0.7086
Kpn NTUH K2044	K1	M02	240	0.758605833333333
Kpn NTUH K2044	K1	M02	255	0.797645
Kpn NTUH K2044	K1	M02	270	0.8065125
Kpn NTUH K2044	K1	M02	285	0.807141666666667
Kpn NTUH K2044	K1	M02	300	0.804111666666667
Kpn NTUH K2044	K1	M02	315	0.8008125
Kpn NTUH K2044	K1	M02	330	0.796976666666667
Kpn NTUH K2044	K1	M02	345	0.794441666666667
Kpn NTUH K2044	K1	M02	360	0.792195
Kpn NTUH K2044	K1	M02	375	0.789733333333333
Kpn NTUH K2044	K1	M02	390	0.787189166666667
Kpn NTUH K2044	K1	M02	405	0.785623333333333
Kpn NTUH K2044	K1	M02	420	0.784976666666667
Kpn NTUH K2044	K1	M02	435	0.783556666666667
Kpn NTUH K2044	K1	M02	450	0.781905
Kpn NTUH K2044	K1	M02	465	0.7816025
Kpn NTUH K2044	K1	M02	480	0.782568333333333
Kpn NTUH K2044	K1	M02	495	0.78095
Kpn NTUH K2044	K1	M02	510	0.782468333333333
Kpn NTUH K2044	K1	M02	525	0.781569166666667
Kpn NTUH K2044	K1	M02	540	0.7804675
Kpn NTUH K2044	K1	M02	555	0.7814675
Kpn NTUH K2044	K1	M02	570	0.781218333333333
Kpn NTUH K2044	K1	M02	585	0.782310833333333
Kpn NTUH K2044	K1	M02	600	0.782966666666667
Kpn NTUH K2044	K1	M02	615	0.783416666666667
Kpn NTUH K2044	K1	M02	630	0.7849775
Kpn NTUH K2044	K1	M02	645	0.787418333333333
Kpn NTUH K2044	K1	M02	660	0.788923333333333
Kpn NTUH K2044	K1	M02	675	0.790345
Kpn NTUH K2044	K1	M02	690	0.794108333333333
Kpn NTUH K2044	K1	M02	705	0.796504166666667
Kpn NTUH K2044	K1	M02	720	0.798709166666667
Kpn NTUH K2044	K1	M02	735	0.802571666666667
Kpn NTUH K2044	K1	M02	750	0.803904166666667
Kpn NTUH K2044	K1	M02	765	0.8074875
Kpn NTUH K2044	K1	M02	780	0.8083525
Kpn NTUH K2044	K1	M02	795	0.8118125
Kpn ST45	K1	LB	0	0.124539333333333
Kpn ST45	K1	LB	15	0.141553333333333
Kpn ST45	K1	LB	30	0.173274
Kpn ST45	K1	LB	45	0.231289333333333
Kpn ST45	K1	LB	60	0.31867
Kpn ST45	K1	LB	75	0.424202
Kpn ST45	K1	LB	90	0.512743333333333
Kpn ST45	K1	LB	105	0.587553333333333
Kpn ST45	K1	LB	120	0.673024666666667
Kpn ST45	K1	LB	135	0.735392
Kpn ST45	K1	LB	150	0.776643333333333
Kpn ST45	K1	LB	165	0.829402
Kpn ST45	K1	LB	180	0.884471333333333
Kpn ST45	K1	LB	195	0.937479333333333
Kpn ST45	K1	LB	210	0.982448
Kpn ST45	K1	LB	225	1.01905666666667
Kpn ST45	K1	LB	240	1.04584666666667
Kpn ST45	K1	LB	255	1.07633733333333
Kpn ST45	K1	LB	270	1.11882666666667
Kpn ST45	K1	LB	285	1.15240666666667
Kpn ST45	K1	LB	300	1.185
Kpn ST45	K1	LB	315	1.21790666666667
Kpn ST45	K1	LB	330	1.25108666666667
Kpn ST45	K1	LB	345	1.27949333333333
Kpn ST45	K1	LB	360	1.3054
Kpn ST45	K1	LB	375	1.32424
Kpn ST45	K1	LB	390	1.33839333333333
Kpn ST45	K1	LB	405	1.35162666666667
Kpn ST45	K1	LB	420	1.36340666666667
Kpn ST45	K1	LB	435	1.3753
Kpn ST45	K1	LB	450	1.38564666666667
Kpn ST45	K1	LB	465	1.39656666666667
Kpn ST45	K1	LB	480	1.40832666666667
Kpn ST45	K1	LB	495	1.4187
Kpn ST45	K1	LB	510	1.42827333333333
Kpn ST45	K1	LB	525	1.43880666666667
Kpn ST45	K1	LB	540	1.44804
Kpn ST45	K1	LB	555	1.45691333333333
Kpn ST45	K1	LB	570	1.46517333333333
Kpn ST45	K1	LB	585	1.4745
Kpn ST45	K1	LB	600	1.48258
Kpn ST45	K1	LB	615	1.48998
Kpn ST45	K1	LB	630	1.49772666666667
Kpn ST45	K1	LB	645	1.50468666666667
Kpn ST45	K1	LB	660	1.51010666666667
Kpn ST45	K1	LB	675	1.51646
Kpn ST45	K1	LB	690	1.52241333333333
Kpn ST45	K1	LB	705	1.52792666666667
Kpn ST45	K1	LB	720	1.53292666666667
Kpn ST45	K1	LB	735	1.54014
Kpn ST45	K1	LB	750	1.54693333333333
Kpn ST45	K1	LB	765	1.55304
Kpn ST45	K1	LB	780	1.55704666666667
Kpn ST45	K1	LB	795	1.56188
Kpn ST45	K1	M02	0	0.113482666666667
Kpn ST45	K1	M02	15	0.119528
Kpn ST45	K1	M02	30	0.128538666666667
Kpn ST45	K1	M02	45	0.143019333333333
Kpn ST45	K1	M02	60	0.165738
Kpn ST45	K1	M02	75	0.195913333333333
Kpn ST45	K1	M02	90	0.228908666666667
Kpn ST45	K1	M02	105	0.269295333333333
Kpn ST45	K1	M02	120	0.32254
Kpn ST45	K1	M02	135	0.377987333333333
Kpn ST45	K1	M02	150	0.427617333333333
Kpn ST45	K1	M02	165	0.475338666666667
Kpn ST45	K1	M02	180	0.521053333333333
Kpn ST45	K1	M02	195	0.561137333333333
Kpn ST45	K1	M02	210	0.600744666666667
Kpn ST45	K1	M02	225	0.639653333333333
Kpn ST45	K1	M02	240	0.669461333333333
Kpn ST45	K1	M02	255	0.692903333333333
Kpn ST45	K1	M02	270	0.719030666666667
Kpn ST45	K1	M02	285	0.739769333333333
Kpn ST45	K1	M02	300	0.76439
Kpn ST45	K1	M02	315	0.778360666666667
Kpn ST45	K1	M02	330	0.785378
Kpn ST45	K1	M02	345	0.792616666666667
Kpn ST45	K1	M02	360	0.7967
Kpn ST45	K1	M02	375	0.801877333333333
Kpn ST45	K1	M02	390	0.807110666666667
Kpn ST45	K1	M02	405	0.809924
Kpn ST45	K1	M02	420	0.814470666666667
Kpn ST45	K1	M02	435	0.813768666666667
Kpn ST45	K1	M02	450	0.813524
Kpn ST45	K1	M02	465	0.814366
Kpn ST45	K1	M02	480	0.815035333333333
Kpn ST45	K1	M02	495	0.814494666666667
Kpn ST45	K1	M02	510	0.813980666666667
Kpn ST45	K1	M02	525	0.815527333333333
Kpn ST45	K1	M02	540	0.815586
Kpn ST45	K1	M02	555	0.818723333333333
Kpn ST45	K1	M02	570	0.817972
Kpn ST45	K1	M02	585	0.816152666666667
Kpn ST45	K1	M02	600	0.817235333333333
Kpn ST45	K1	M02	615	0.817479333333333
Kpn ST45	K1	M02	630	0.81868
Kpn ST45	K1	M02	645	0.819214666666667
Kpn ST45	K1	M02	660	0.818510666666667
Kpn ST45	K1	M02	675	0.818801333333333
Kpn ST45	K1	M02	690	0.820865333333333
Kpn ST45	K1	M02	705	0.822204
Kpn ST45	K1	M02	720	0.821254
Kpn ST45	K1	M02	735	0.822895333333333
Kpn ST45	K1	M02	750	0.823865333333333
Kpn ST45	K1	M02	765	0.825332666666667
Kpn ST45	K1	M02	780	0.825132
Kpn ST45	K1	M02	795	0.828496
Kpn ST45	K2	LB	0	0.126749333333333
Kpn ST45	K2	LB	15	0.145579333333333
Kpn ST45	K2	LB	30	0.179434
Kpn ST45	K2	LB	45	0.239754
Kpn ST45	K2	LB	60	0.328442666666667
Kpn ST45	K2	LB	75	0.433133333333333
Kpn ST45	K2	LB	90	0.520744
Kpn ST45	K2	LB	105	0.600268666666667
Kpn ST45	K2	LB	120	0.687063333333333
Kpn ST45	K2	LB	135	0.752884666666667
Kpn ST45	K2	LB	150	0.801825333333333
Kpn ST45	K2	LB	165	0.853649333333333
Kpn ST45	K2	LB	180	0.920728666666667
Kpn ST45	K2	LB	195	0.985195333333333
Kpn ST45	K2	LB	210	1.04471
Kpn ST45	K2	LB	225	1.086778
Kpn ST45	K2	LB	240	1.13002
Kpn ST45	K2	LB	255	1.13294
Kpn ST45	K2	LB	270	1.16209333333333
Kpn ST45	K2	LB	285	1.18684
Kpn ST45	K2	LB	300	1.21832
Kpn ST45	K2	LB	315	1.25056666666667
Kpn ST45	K2	LB	330	1.28334666666667
Kpn ST45	K2	LB	345	1.31347333333333
Kpn ST45	K2	LB	360	1.33907333333333
Kpn ST45	K2	LB	375	1.35804
Kpn ST45	K2	LB	390	1.37525333333333
Kpn ST45	K2	LB	405	1.3897
Kpn ST45	K2	LB	420	1.40424666666667
Kpn ST45	K2	LB	435	1.41830666666667
Kpn ST45	K2	LB	450	1.43194
Kpn ST45	K2	LB	465	1.44610666666667
Kpn ST45	K2	LB	480	1.46005333333333
Kpn ST45	K2	LB	495	1.47386
Kpn ST45	K2	LB	510	1.48595333333333
Kpn ST45	K2	LB	525	1.50007333333333
Kpn ST45	K2	LB	540	1.51176666666667
Kpn ST45	K2	LB	555	1.52390666666667
Kpn ST45	K2	LB	570	1.53373333333333
Kpn ST45	K2	LB	585	1.54390666666667
Kpn ST45	K2	LB	600	1.554
Kpn ST45	K2	LB	615	1.56284
Kpn ST45	K2	LB	630	1.57171333333333
Kpn ST45	K2	LB	645	1.57912666666667
Kpn ST45	K2	LB	660	1.58613333333333
Kpn ST45	K2	LB	675	1.59390666666667
Kpn ST45	K2	LB	690	1.60141333333333
Kpn ST45	K2	LB	705	1.60822666666667
Kpn ST45	K2	LB	720	1.61242666666667
Kpn ST45	K2	LB	735	1.61820666666667
Kpn ST45	K2	LB	750	1.62399333333333
Kpn ST45	K2	LB	765	1.62952
Kpn ST45	K2	LB	780	1.63548666666667
Kpn ST45	K2	LB	795	1.64143333333333
Kpn ST45	K2	M02	0	0.115060666666667
Kpn ST45	K2	M02	15	0.121168666666667
Kpn ST45	K2	M02	30	0.130090666666667
Kpn ST45	K2	M02	45	0.144022
Kpn ST45	K2	M02	60	0.166425333333333
Kpn ST45	K2	M02	75	0.196756666666667
Kpn ST45	K2	M02	90	0.225934
Kpn ST45	K2	M02	105	0.265102666666667
Kpn ST45	K2	M02	120	0.316662666666667
Kpn ST45	K2	M02	135	0.367676666666667
Kpn ST45	K2	M02	150	0.416263333333333
Kpn ST45	K2	M02	165	0.460998
Kpn ST45	K2	M02	180	0.504382666666667
Kpn ST45	K2	M02	195	0.543740666666667
Kpn ST45	K2	M02	210	0.580652666666667
Kpn ST45	K2	M02	225	0.617063333333333
Kpn ST45	K2	M02	240	0.649398666666667
Kpn ST45	K2	M02	255	0.676556
Kpn ST45	K2	M02	270	0.708210666666667
Kpn ST45	K2	M02	285	0.743758
Kpn ST45	K2	M02	300	0.781067333333333
Kpn ST45	K2	M02	315	0.802092
Kpn ST45	K2	M02	330	0.814494
Kpn ST45	K2	M02	345	0.835579333333333
Kpn ST45	K2	M02	360	0.844762
Kpn ST45	K2	M02	375	0.850538666666667
Kpn ST45	K2	M02	390	0.855004
Kpn ST45	K2	M02	405	0.862136
Kpn ST45	K2	M02	420	0.865228
Kpn ST45	K2	M02	435	0.867387333333333
Kpn ST45	K2	M02	450	0.869427333333333
Kpn ST45	K2	M02	465	0.871664666666667
Kpn ST45	K2	M02	480	0.875495333333333
Kpn ST45	K2	M02	495	0.877133333333333
Kpn ST45	K2	M02	510	0.879796
Kpn ST45	K2	M02	525	0.882298
Kpn ST45	K2	M02	540	0.885830666666667
Kpn ST45	K2	M02	555	0.887832
Kpn ST45	K2	M02	570	0.888404
Kpn ST45	K2	M02	585	0.888165333333333
Kpn ST45	K2	M02	600	0.88889
Kpn ST45	K2	M02	615	0.890166666666667
Kpn ST45	K2	M02	630	0.891170666666667
Kpn ST45	K2	M02	645	0.892274666666667
Kpn ST45	K2	M02	660	0.892464
Kpn ST45	K2	M02	675	0.893703333333333
Kpn ST45	K2	M02	690	0.894398
Kpn ST45	K2	M02	705	0.897422666666667
Kpn ST45	K2	M02	720	0.898052
Kpn ST45	K2	M02	735	0.898136
Kpn ST45	K2	M02	750	0.898826
Kpn ST45	K2	M02	765	0.900522666666667
Kpn ST45	K2	M02	780	0.902072666666667
Kpn ST45	K2	M02	795	0.905214
Kpn ST45	K3	LB	0	0.127106
Kpn ST45	K3	LB	15	0.145254666666667
Kpn ST45	K3	LB	30	0.177383333333333
Kpn ST45	K3	LB	45	0.233710666666667
Kpn ST45	K3	LB	60	0.314826
Kpn ST45	K3	LB	75	0.412846
Kpn ST45	K3	LB	90	0.488178
Kpn ST45	K3	LB	105	0.556388
Kpn ST45	K3	LB	120	0.641072
Kpn ST45	K3	LB	135	0.742330666666667
Kpn ST45	K3	LB	150	0.795368
Kpn ST45	K3	LB	165	0.850752
Kpn ST45	K3	LB	180	0.911013333333333
Kpn ST45	K3	LB	195	0.965007333333333
Kpn ST45	K3	LB	210	1.01134733333333
Kpn ST45	K3	LB	225	1.050118
Kpn ST45	K3	LB	240	1.08919
Kpn ST45	K3	LB	255	1.12970666666667
Kpn ST45	K3	LB	270	1.17736666666667
Kpn ST45	K3	LB	285	1.21534
Kpn ST45	K3	LB	300	1.25344
Kpn ST45	K3	LB	315	1.28811333333333
Kpn ST45	K3	LB	330	1.31485333333333
Kpn ST45	K3	LB	345	1.33911333333333
Kpn ST45	K3	LB	360	1.35614666666667
Kpn ST45	K3	LB	375	1.37167333333333
Kpn ST45	K3	LB	390	1.38631333333333
Kpn ST45	K3	LB	405	1.40244
Kpn ST45	K3	LB	420	1.41654
Kpn ST45	K3	LB	435	1.42924
Kpn ST45	K3	LB	450	1.44194666666667
Kpn ST45	K3	LB	465	1.45467333333333
Kpn ST45	K3	LB	480	1.46707333333333
Kpn ST45	K3	LB	495	1.47947333333333
Kpn ST45	K3	LB	510	1.49086
Kpn ST45	K3	LB	525	1.50399333333333
Kpn ST45	K3	LB	540	1.51596666666667
Kpn ST45	K3	LB	555	1.5264
Kpn ST45	K3	LB	570	1.53624666666667
Kpn ST45	K3	LB	585	1.54432
Kpn ST45	K3	LB	600	1.55348666666667
Kpn ST45	K3	LB	615	1.56236
Kpn ST45	K3	LB	630	1.57146666666667
Kpn ST45	K3	LB	645	1.5798
Kpn ST45	K3	LB	660	1.58594666666667
Kpn ST45	K3	LB	675	1.59265333333333
Kpn ST45	K3	LB	690	1.60092666666667
Kpn ST45	K3	LB	705	1.60738
Kpn ST45	K3	LB	720	1.61189333333333
Kpn ST45	K3	LB	735	1.61660666666667
Kpn ST45	K3	LB	750	1.62102666666667
Kpn ST45	K3	LB	765	1.62496666666667
Kpn ST45	K3	LB	780	1.62808666666667
Kpn ST45	K3	LB	795	1.63346666666667
Kpn ST45	K3	M02	0	0.114998
Kpn ST45	K3	M02	15	0.121155333333333
Kpn ST45	K3	M02	30	0.130564
Kpn ST45	K3	M02	45	0.144288
Kpn ST45	K3	M02	60	0.16723
Kpn ST45	K3	M02	75	0.196585333333333
Kpn ST45	K3	M02	90	0.225601333333333
Kpn ST45	K3	M02	105	0.260545333333333
Kpn ST45	K3	M02	120	0.308706666666667
Kpn ST45	K3	M02	135	0.362693333333333
Kpn ST45	K3	M02	150	0.415211333333333
Kpn ST45	K3	M02	165	0.459325333333333
Kpn ST45	K3	M02	180	0.505129333333333
Kpn ST45	K3	M02	195	0.546591333333333
Kpn ST45	K3	M02	210	0.586614666666667
Kpn ST45	K3	M02	225	0.622244666666667
Kpn ST45	K3	M02	240	0.657683333333333
Kpn ST45	K3	M02	255	0.682336666666667
Kpn ST45	K3	M02	270	0.707305333333333
Kpn ST45	K3	M02	285	0.726368666666667
Kpn ST45	K3	M02	300	0.740306
Kpn ST45	K3	M02	315	0.75606
Kpn ST45	K3	M02	330	0.766933333333333
Kpn ST45	K3	M02	345	0.778962666666667
Kpn ST45	K3	M02	360	0.783514666666667
Kpn ST45	K3	M02	375	0.786601333333333
Kpn ST45	K3	M02	390	0.790724
Kpn ST45	K3	M02	405	0.792625333333333
Kpn ST45	K3	M02	420	0.796637333333333
Kpn ST45	K3	M02	435	0.797470666666667
Kpn ST45	K3	M02	450	0.80062
Kpn ST45	K3	M02	465	0.800177333333333
Kpn ST45	K3	M02	480	0.802235333333333
Kpn ST45	K3	M02	495	0.800588
Kpn ST45	K3	M02	510	0.802380666666667
Kpn ST45	K3	M02	525	0.80381
Kpn ST45	K3	M02	540	0.802902
Kpn ST45	K3	M02	555	0.804532
Kpn ST45	K3	M02	570	0.805368
Kpn ST45	K3	M02	585	0.803863333333333
Kpn ST45	K3	M02	600	0.805713333333333
Kpn ST45	K3	M02	615	0.805273333333333
Kpn ST45	K3	M02	630	0.806812666666667
Kpn ST45	K3	M02	645	0.805714666666667
Kpn ST45	K3	M02	660	0.805817333333333
Kpn ST45	K3	M02	675	0.805942
Kpn ST45	K3	M02	690	0.805831333333333
Kpn ST45	K3	M02	705	0.806643333333333
Kpn ST45	K3	M02	720	0.804794666666667
Kpn ST45	K3	M02	735	0.804829333333333
Kpn ST45	K3	M02	750	0.803034666666667
Kpn ST45	K3	M02	765	0.805208
Kpn ST45	K3	M02	780	0.805224666666667
Kpn ST45	K3	M02	795	0.808177333333333
Kpn ST45	K24	LB	0	0.127212666666667
Kpn ST45	K24	LB	15	0.145799333333333
Kpn ST45	K24	LB	30	0.178702666666667
Kpn ST45	K24	LB	45	0.236792
Kpn ST45	K24	LB	60	0.322668666666667
Kpn ST45	K24	LB	75	0.424723333333333
Kpn ST45	K24	LB	90	0.492323333333333
Kpn ST45	K24	LB	105	0.560372
Kpn ST45	K24	LB	120	0.659133333333333
Kpn ST45	K24	LB	135	0.766599333333333
Kpn ST45	K24	LB	150	0.816158
Kpn ST45	K24	LB	165	0.878072666666667
Kpn ST45	K24	LB	180	0.950092666666667
Kpn ST45	K24	LB	195	1.012504
Kpn ST45	K24	LB	210	1.055154
Kpn ST45	K24	LB	225	1.08539133333333
Kpn ST45	K24	LB	240	1.10765333333333
Kpn ST45	K24	LB	255	1.14256
Kpn ST45	K24	LB	270	1.18564666666667
Kpn ST45	K24	LB	285	1.22356666666667
Kpn ST45	K24	LB	300	1.26494
Kpn ST45	K24	LB	315	1.29859333333333
Kpn ST45	K24	LB	330	1.32316
Kpn ST45	K24	LB	345	1.34288
Kpn ST45	K24	LB	360	1.36104666666667
Kpn ST45	K24	LB	375	1.37758
Kpn ST45	K24	LB	390	1.3944
Kpn ST45	K24	LB	405	1.41072
Kpn ST45	K24	LB	420	1.42639333333333
Kpn ST45	K24	LB	435	1.44118
Kpn ST45	K24	LB	450	1.45913333333333
Kpn ST45	K24	LB	465	1.47714666666667
Kpn ST45	K24	LB	480	1.49288666666667
Kpn ST45	K24	LB	495	1.50732
Kpn ST45	K24	LB	510	1.52006666666667
Kpn ST45	K24	LB	525	1.5331
Kpn ST45	K24	LB	540	1.54603333333333
Kpn ST45	K24	LB	555	1.55658666666667
Kpn ST45	K24	LB	570	1.56741333333333
Kpn ST45	K24	LB	585	1.57612
Kpn ST45	K24	LB	600	1.5858
Kpn ST45	K24	LB	615	1.59550666666667
Kpn ST45	K24	LB	630	1.60411333333333
Kpn ST45	K24	LB	645	1.61226666666667
Kpn ST45	K24	LB	660	1.62044666666667
Kpn ST45	K24	LB	675	1.62777333333333
Kpn ST45	K24	LB	690	1.63403333333333
Kpn ST45	K24	LB	705	1.641
Kpn ST45	K24	LB	720	1.64574
Kpn ST45	K24	LB	735	1.65083333333333
Kpn ST45	K24	LB	750	1.65657333333333
Kpn ST45	K24	LB	765	1.66034
Kpn ST45	K24	LB	780	1.66498666666667
Kpn ST45	K24	LB	795	1.67080666666667
Kpn ST45	K24	M02	0	0.115288666666667
Kpn ST45	K24	M02	15	0.121716
Kpn ST45	K24	M02	30	0.131356666666667
Kpn ST45	K24	M02	45	0.145737333333333
Kpn ST45	K24	M02	60	0.16856
Kpn ST45	K24	M02	75	0.199085333333333
Kpn ST45	K24	M02	90	0.22914
Kpn ST45	K24	M02	105	0.269378
Kpn ST45	K24	M02	120	0.322655333333333
Kpn ST45	K24	M02	135	0.378168
Kpn ST45	K24	M02	150	0.429607333333333
Kpn ST45	K24	M02	165	0.474710666666667
Kpn ST45	K24	M02	180	0.521295333333333
Kpn ST45	K24	M02	195	0.565340666666667
Kpn ST45	K24	M02	210	0.607134666666667
Kpn ST45	K24	M02	225	0.645144666666667
Kpn ST45	K24	M02	240	0.676834666666667
Kpn ST45	K24	M02	255	0.700340666666667
Kpn ST45	K24	M02	270	0.735355333333333
Kpn ST45	K24	M02	285	0.756595333333333
Kpn ST45	K24	M02	300	0.770168
Kpn ST45	K24	M02	315	0.78543
Kpn ST45	K24	M02	330	0.792796666666667
Kpn ST45	K24	M02	345	0.798676
Kpn ST45	K24	M02	360	0.802486666666667
Kpn ST45	K24	M02	375	0.808346
Kpn ST45	K24	M02	390	0.813714666666667
Kpn ST45	K24	M02	405	0.813997333333333
Kpn ST45	K24	M02	420	0.819652
Kpn ST45	K24	M02	435	0.818787333333333
Kpn ST45	K24	M02	450	0.820510666666667
Kpn ST45	K24	M02	465	0.821268666666667
Kpn ST45	K24	M02	480	0.822808666666667
Kpn ST45	K24	M02	495	0.821353333333333
Kpn ST45	K24	M02	510	0.821884
Kpn ST45	K24	M02	525	0.825498
Kpn ST45	K24	M02	540	0.822992
Kpn ST45	K24	M02	555	0.827292666666667
Kpn ST45	K24	M02	570	0.827818666666667
Kpn ST45	K24	M02	585	0.827043333333333
Kpn ST45	K24	M02	600	0.831285333333333
Kpn ST45	K24	M02	615	0.831354666666667
Kpn ST45	K24	M02	630	0.833356
Kpn ST45	K24	M02	645	0.834310666666667
Kpn ST45	K24	M02	660	0.836138
Kpn ST45	K24	M02	675	0.835714
Kpn ST45	K24	M02	690	0.838266666666667
Kpn ST45	K24	M02	705	0.841485333333333
Kpn ST45	K24	M02	720	0.84035
Kpn ST45	K24	M02	735	0.842463333333333
Kpn ST45	K24	M02	750	0.842169333333333
Kpn ST45	K24	M02	765	0.845348666666667
Kpn ST45	K24	M02	780	0.844576666666667
Kpn ST45	K24	M02	795	0.851232
Kva OM26	Native	LB	0	0.114179333333333
Kva OM26	Native	LB	15	0.12203
Kva OM26	Native	LB	30	0.136157333333333
Kva OM26	Native	LB	45	0.160752
Kva OM26	Native	LB	60	0.202886666666667
Kva OM26	Native	LB	75	0.274341333333333
Kva OM26	Native	LB	90	0.379026
Kva OM26	Native	LB	105	0.509855333333333
Kva OM26	Native	LB	120	0.662115333333333
Kva OM26	Native	LB	135	0.811366666666667
Kva OM26	Native	LB	150	0.907760666666667
Kva OM26	Native	LB	165	0.974180666666667
Kva OM26	Native	LB	180	1.02265
Kva OM26	Native	LB	195	1.05136
Kva OM26	Native	LB	210	1.06865266666667
Kva OM26	Native	LB	225	1.08952733333333
Kva OM26	Native	LB	240	1.111768
Kva OM26	Native	LB	255	1.14106666666667
Kva OM26	Native	LB	270	1.17096
Kva OM26	Native	LB	285	1.20323333333333
Kva OM26	Native	LB	300	1.22653333333333
Kva OM26	Native	LB	315	1.24892
Kva OM26	Native	LB	330	1.26861333333333
Kva OM26	Native	LB	345	1.29486666666667
Kva OM26	Native	LB	360	1.32172
Kva OM26	Native	LB	375	1.34894666666667
Kva OM26	Native	LB	390	1.3733
Kva OM26	Native	LB	405	1.39238666666667
Kva OM26	Native	LB	420	1.41052
Kva OM26	Native	LB	435	1.42829333333333
Kva OM26	Native	LB	450	1.44473333333333
Kva OM26	Native	LB	465	1.45678666666667
Kva OM26	Native	LB	480	1.46806
Kva OM26	Native	LB	495	1.47886
Kva OM26	Native	LB	510	1.48785333333333
Kva OM26	Native	LB	525	1.49629333333333
Kva OM26	Native	LB	540	1.50367333333333
Kva OM26	Native	LB	555	1.51167333333333
Kva OM26	Native	LB	570	1.51923333333333
Kva OM26	Native	LB	585	1.52620666666667
Kva OM26	Native	LB	600	1.53338666666667
Kva OM26	Native	LB	615	1.54060666666667
Kva OM26	Native	LB	630	1.5474
Kva OM26	Native	LB	645	1.55398
Kva OM26	Native	LB	660	1.56048666666667
Kva OM26	Native	LB	675	1.56652666666667
Kva OM26	Native	LB	690	1.57238
Kva OM26	Native	LB	705	1.57739333333333
Kva OM26	Native	LB	720	1.58276
Kva OM26	Native	LB	735	1.58780666666667
Kva OM26	Native	LB	750	1.59242
Kva OM26	Native	LB	765	1.59743333333333
Kva OM26	Native	LB	780	1.60226666666667
Kva OM26	Native	LB	795	1.60678666666667
Kva OM26	Native	M02	0	0.1104254
Kva OM26	Native	M02	15	0.113396
Kva OM26	Native	M02	30	0.117367333333333
Kva OM26	Native	M02	45	0.121657333333333
Kva OM26	Native	M02	60	0.128290666666667
Kva OM26	Native	M02	75	0.137661333333333
Kva OM26	Native	M02	90	0.152911333333333
Kva OM26	Native	M02	105	0.173214
Kva OM26	Native	M02	120	0.194798666666667
Kva OM26	Native	M02	135	0.221229333333333
Kva OM26	Native	M02	150	0.262027333333333
Kva OM26	Native	M02	165	0.317974666666667
Kva OM26	Native	M02	180	0.388998
Kva OM26	Native	M02	195	0.474315333333333
Kva OM26	Native	M02	210	0.560607333333333
Kva OM26	Native	M02	225	0.646438
Kva OM26	Native	M02	240	0.731899333333333
Kva OM26	Native	M02	255	0.805984666666667
Kva OM26	Native	M02	270	0.827293333333333
Kva OM26	Native	M02	285	0.826924
Kva OM26	Native	M02	300	0.821908
Kva OM26	Native	M02	315	0.822486
Kva OM26	Native	M02	330	0.816826666666667
Kva OM26	Native	M02	345	0.816669333333333
Kva OM26	Native	M02	360	0.815339333333333
Kva OM26	Native	M02	375	0.816839333333333
Kva OM26	Native	M02	390	0.81786
Kva OM26	Native	M02	405	0.820043333333333
Kva OM26	Native	M02	420	0.824032
Kva OM26	Native	M02	435	0.82698
Kva OM26	Native	M02	450	0.82856
Kva OM26	Native	M02	465	0.830686
Kva OM26	Native	M02	480	0.831906666666667
Kva OM26	Native	M02	495	0.833985333333333
Kva OM26	Native	M02	510	0.836914
Kva OM26	Native	M02	525	0.840308
Kva OM26	Native	M02	540	0.843427333333333
Kva OM26	Native	M02	555	0.846722
Kva OM26	Native	M02	570	0.850264
Kva OM26	Native	M02	585	0.854130666666667
Kva OM26	Native	M02	600	0.857848666666667
Kva OM26	Native	M02	615	0.861765333333333
Kva OM26	Native	M02	630	0.866584
Kva OM26	Native	M02	645	0.870948666666667
Kva OM26	Native	M02	660	0.875900666666667
Kva OM26	Native	M02	675	0.881001333333333
Kva OM26	Native	M02	690	0.886978666666667
Kva OM26	Native	M02	705	0.893946
Kva OM26	Native	M02	720	0.89802
Kva OM26	Native	M02	735	0.899796666666667
Kva OM26	Native	M02	750	0.901485333333333
Kva OM26	Native	M02	765	0.904018666666667
Kva OM26	Native	M02	780	0.906137333333333
Kva OM26	Native	M02	795	0.908247333333333
Kpn CIP 52.145	K24	LB	0	0.110005333333333
Kpn CIP 52.145	K24	LB	15	0.113518
Kpn CIP 52.145	K24	LB	30	0.118679333333333
Kpn CIP 52.145	K24	LB	45	0.126924
Kpn CIP 52.145	K24	LB	60	0.140569333333333
Kpn CIP 52.145	K24	LB	75	0.164309333333333
Kpn CIP 52.145	K24	LB	90	0.203018666666667
Kpn CIP 52.145	K24	LB	105	0.257472
Kpn CIP 52.145	K24	LB	120	0.333693333333333
Kpn CIP 52.145	K24	LB	135	0.440072666666667
Kpn CIP 52.145	K24	LB	150	0.552352
Kpn CIP 52.145	K24	LB	165	0.662416
Kpn CIP 52.145	K24	LB	180	0.725003333333333
Kpn CIP 52.145	K24	LB	195	0.775861333333333
Kpn CIP 52.145	K24	LB	210	0.820348
Kpn CIP 52.145	K24	LB	225	0.861383333333333
Kpn CIP 52.145	K24	LB	240	0.897516666666667
Kpn CIP 52.145	K24	LB	255	0.928668666666667
Kpn CIP 52.145	K24	LB	270	0.96051
Kpn CIP 52.145	K24	LB	285	0.989661333333333
Kpn CIP 52.145	K24	LB	300	1.01523066666667
Kpn CIP 52.145	K24	LB	315	1.037164
Kpn CIP 52.145	K24	LB	330	1.053922
Kpn CIP 52.145	K24	LB	345	1.069714
Kpn CIP 52.145	K24	LB	360	1.07977533333333
Kpn CIP 52.145	K24	LB	375	1.085848
Kpn CIP 52.145	K24	LB	390	1.08811266666667
Kpn CIP 52.145	K24	LB	405	1.091122
Kpn CIP 52.145	K24	LB	420	1.09547066666667
Kpn CIP 52.145	K24	LB	435	1.09608533333333
Kpn CIP 52.145	K24	LB	450	1.09130066666667
Kpn CIP 52.145	K24	LB	465	1.08390466666667
Kpn CIP 52.145	K24	LB	480	1.07667733333333
Kpn CIP 52.145	K24	LB	495	1.076498
Kpn CIP 52.145	K24	LB	510	1.07649
Kpn CIP 52.145	K24	LB	525	1.07414933333333
Kpn CIP 52.145	K24	LB	540	1.070486
Kpn CIP 52.145	K24	LB	555	1.07065066666667
Kpn CIP 52.145	K24	LB	570	1.06792933333333
Kpn CIP 52.145	K24	LB	585	1.064614
Kpn CIP 52.145	K24	LB	600	1.06223866666667
Kpn CIP 52.145	K24	LB	615	1.061424
Kpn CIP 52.145	K24	LB	630	1.05983533333333
Kpn CIP 52.145	K24	LB	645	1.05862666666667
Kpn CIP 52.145	K24	LB	660	1.058132
Kpn CIP 52.145	K24	LB	675	1.05748
Kpn CIP 52.145	K24	LB	690	1.053896
Kpn CIP 52.145	K24	LB	705	1.05282066666667
Kpn CIP 52.145	K24	LB	720	1.048076
Kpn CIP 52.145	K24	LB	735	1.044176
Kpn CIP 52.145	K24	LB	750	1.04092133333333
Kpn CIP 52.145	K24	LB	765	1.03654733333333
Kpn CIP 52.145	K24	LB	780	1.034076
Kpn CIP 52.145	K24	LB	795	1.030836
Kpn CIP 52.145	K24	M02	0	0.101385733333333
Kpn CIP 52.145	K24	M02	15	0.1032892
Kpn CIP 52.145	K24	M02	30	0.105422
Kpn CIP 52.145	K24	M02	45	0.107896
Kpn CIP 52.145	K24	M02	60	0.11147
Kpn CIP 52.145	K24	M02	75	0.116364
Kpn CIP 52.145	K24	M02	90	0.123523333333333
Kpn CIP 52.145	K24	M02	105	0.132646
Kpn CIP 52.145	K24	M02	120	0.145129333333333
Kpn CIP 52.145	K24	M02	135	0.163143333333333
Kpn CIP 52.145	K24	M02	150	0.182449333333333
Kpn CIP 52.145	K24	M02	165	0.205684
Kpn CIP 52.145	K24	M02	180	0.231586666666667
Kpn CIP 52.145	K24	M02	195	0.260120666666667
Kpn CIP 52.145	K24	M02	210	0.285076
Kpn CIP 52.145	K24	M02	225	0.312622
Kpn CIP 52.145	K24	M02	240	0.34916
Kpn CIP 52.145	K24	M02	255	0.38461
Kpn CIP 52.145	K24	M02	270	0.42841
Kpn CIP 52.145	K24	M02	285	0.473694
Kpn CIP 52.145	K24	M02	300	0.522600666666667
Kpn CIP 52.145	K24	M02	315	0.570663333333333
Kpn CIP 52.145	K24	M02	330	0.618511333333333
Kpn CIP 52.145	K24	M02	345	0.668015333333333
Kpn CIP 52.145	K24	M02	360	0.706137333333333
Kpn CIP 52.145	K24	M02	375	0.742631333333333
Kpn CIP 52.145	K24	M02	390	0.776645333333333
Kpn CIP 52.145	K24	M02	405	0.803594
Kpn CIP 52.145	K24	M02	420	0.830815333333333
Kpn CIP 52.145	K24	M02	435	0.849576
Kpn CIP 52.145	K24	M02	450	0.855580666666667
Kpn CIP 52.145	K24	M02	465	0.857565333333333
Kpn CIP 52.145	K24	M02	480	0.856691333333333
Kpn CIP 52.145	K24	M02	495	0.855257333333333
Kpn CIP 52.145	K24	M02	510	0.856724
Kpn CIP 52.145	K24	M02	525	0.855077333333333
Kpn CIP 52.145	K24	M02	540	0.855804666666667
Kpn CIP 52.145	K24	M02	555	0.85679
Kpn CIP 52.145	K24	M02	570	0.857982
Kpn CIP 52.145	K24	M02	585	0.857919333333333
Kpn CIP 52.145	K24	M02	600	0.856474666666667
Kpn CIP 52.145	K24	M02	615	0.856973333333333
Kpn CIP 52.145	K24	M02	630	0.855033333333333
Kpn CIP 52.145	K24	M02	645	0.853320666666667
Kpn CIP 52.145	K24	M02	660	0.852867333333333
Kpn CIP 52.145	K24	M02	675	0.853506666666667
Kpn CIP 52.145	K24	M02	690	0.854250666666667
Kpn CIP 52.145	K24	M02	705	0.852887333333333
Kpn CIP 52.145	K24	M02	720	0.851728
Kpn CIP 52.145	K24	M02	735	0.849397333333333
Kpn CIP 52.145	K24	M02	750	0.846314
Kpn CIP 52.145	K24	M02	765	0.845166
Kpn CIP 52.145	K24	M02	780	0.843905333333333
Kpn CIP 52.145	K24	M02	795	0.84315
Kpn CIP 52.145	K1	LB	0	0.109810666666667
Kpn CIP 52.145	K1	LB	15	0.115435333333333
Kpn CIP 52.145	K1	LB	30	0.124294666666667
Kpn CIP 52.145	K1	LB	45	0.137742666666667
Kpn CIP 52.145	K1	LB	60	0.159155333333333
Kpn CIP 52.145	K1	LB	75	0.193656
Kpn CIP 52.145	K1	LB	90	0.24657
Kpn CIP 52.145	K1	LB	105	0.319888666666667
Kpn CIP 52.145	K1	LB	120	0.423632
Kpn CIP 52.145	K1	LB	135	0.547312
Kpn CIP 52.145	K1	LB	150	0.674028
Kpn CIP 52.145	K1	LB	165	0.791220666666667
Kpn CIP 52.145	K1	LB	180	0.863716
Kpn CIP 52.145	K1	LB	195	0.912945333333333
Kpn CIP 52.145	K1	LB	210	0.954844
Kpn CIP 52.145	K1	LB	225	0.994721333333333
Kpn CIP 52.145	K1	LB	240	1.02968133333333
Kpn CIP 52.145	K1	LB	255	1.05714
Kpn CIP 52.145	K1	LB	270	1.08413333333333
Kpn CIP 52.145	K1	LB	285	1.11424666666667
Kpn CIP 52.145	K1	LB	300	1.14115333333333
Kpn CIP 52.145	K1	LB	315	1.16327333333333
Kpn CIP 52.145	K1	LB	330	1.18334666666667
Kpn CIP 52.145	K1	LB	345	1.20124666666667
Kpn CIP 52.145	K1	LB	360	1.21874666666667
Kpn CIP 52.145	K1	LB	375	1.23624666666667
Kpn CIP 52.145	K1	LB	390	1.25131333333333
Kpn CIP 52.145	K1	LB	405	1.26384
Kpn CIP 52.145	K1	LB	420	1.27758666666667
Kpn CIP 52.145	K1	LB	435	1.28715333333333
Kpn CIP 52.145	K1	LB	450	1.29918
Kpn CIP 52.145	K1	LB	465	1.31237333333333
Kpn CIP 52.145	K1	LB	480	1.32395333333333
Kpn CIP 52.145	K1	LB	495	1.3348
Kpn CIP 52.145	K1	LB	510	1.34372
Kpn CIP 52.145	K1	LB	525	1.34974666666667
Kpn CIP 52.145	K1	LB	540	1.35567333333333
Kpn CIP 52.145	K1	LB	555	1.36140666666667
Kpn CIP 52.145	K1	LB	570	1.36733333333333
Kpn CIP 52.145	K1	LB	585	1.37156666666667
Kpn CIP 52.145	K1	LB	600	1.37631333333333
Kpn CIP 52.145	K1	LB	615	1.38154
Kpn CIP 52.145	K1	LB	630	1.38591333333333
Kpn CIP 52.145	K1	LB	645	1.39038666666667
Kpn CIP 52.145	K1	LB	660	1.39473333333333
Kpn CIP 52.145	K1	LB	675	1.39803333333333
Kpn CIP 52.145	K1	LB	690	1.40300666666667
Kpn CIP 52.145	K1	LB	705	1.40691333333333
Kpn CIP 52.145	K1	LB	720	1.41116666666667
Kpn CIP 52.145	K1	LB	735	1.41442666666667
Kpn CIP 52.145	K1	LB	750	1.41654666666667
Kpn CIP 52.145	K1	LB	765	1.41990666666667
Kpn CIP 52.145	K1	LB	780	1.42133333333333
Kpn CIP 52.145	K1	LB	795	1.42224
Kpn CIP 52.145	K1	M02	0	0.1015668
[truncated: 593 more rows]

## Sheet: Fig.S6.B
Genetic_background	Serotype	Media	Are_under_curve	mean	sd
Kpn BJ1	K1	LB	1.0055069	0.9825804	0.05360187
Kpn BJ1	K1	LB	0.9873280	0.9825804	0.05360187
Kpn BJ1	K1	LB	0.8945012	0.9825804	0.05360187
Kpn BJ1	K1	LB	1.0388803	0.9825804	0.05360187
Kpn BJ1	K1	LB	0.9866858	0.9825804	0.05360187
Kpn BJ1	K2*	LB	1.0923756	1.0194250	0.05849531
Kpn BJ1	K2*	LB	1.0204556	1.0194250	0.05849531
Kpn BJ1	K2*	LB	0.9288444	1.0194250	0.05849531
Kpn BJ1	K2*	LB	1.0309904	1.0194250	0.05849531
Kpn BJ1	K2*	LB	1.0244592	1.0194250	0.05849531
Kpn BJ1	K3	LB	1.2056568	1.1960595	0.02247726
Kpn BJ1	K3	LB	1.1808709	1.1960595	0.02247726
Kpn BJ1	K3	LB	1.1652431	1.1960595	0.02247726
Kpn BJ1	K3	LB	1.2208092	1.1960595	0.02247726
Kpn BJ1	K3	LB	1.2077175	1.1960595	0.02247726
Kpn BJ1	K24	LB	1.0351573	1.0478547	0.03036862
Kpn BJ1	K24	LB	1.0371791	1.0478547	0.03036862
Kpn BJ1	K24	LB	1.0328934	1.0478547	0.03036862
Kpn BJ1	K24	LB	1.1020591	1.0478547	0.03036862
Kpn BJ1	K24	LB	1.0319846	1.0478547	0.03036862
Kpn ST45	K1	LB	0.9665464	0.9860717	0.03598274
Kpn ST45	K1	LB	0.9874517	0.9860717	0.03598274
Kpn ST45	K1	LB	1.0425120	0.9860717	0.03598274
Kpn ST45	K1	LB	0.9878661	0.9860717	0.03598274
Kpn ST45	K1	LB	0.9459823	0.9860717	0.03598274
Kpn ST45	K2	LB	1.0082125	1.0270180	0.06416362
Kpn ST45	K2	LB	1.0068629	1.0270180	0.06416362
Kpn ST45	K2	LB	1.1272649	1.0270180	0.06416362
Kpn ST45	K2	LB	1.0398520	1.0270180	0.06416362
Kpn ST45	K2	LB	0.9528975	1.0270180	0.06416362
Kpn ST45	K3	LB	1.0360622	1.0261869	0.04319399
Kpn ST45	K3	LB	1.0183089	1.0261869	0.04319399
Kpn ST45	K3	LB	1.0717171	1.0261869	0.04319399
Kpn ST45	K3	LB	1.0477049	1.0261869	0.04319399
Kpn ST45	K3	LB	0.9571414	1.0261869	0.04319399
Kpn ST45	K24*	LB	1.0159474	1.0447062	0.04387530
Kpn ST45	K24*	LB	1.0238699	1.0447062	0.04387530
Kpn ST45	K24*	LB	1.1119503	1.0447062	0.04387530
Kpn ST45	K24*	LB	1.0655585	1.0447062	0.04387530
Kpn ST45	K24*	LB	1.0062048	1.0447062	0.04387530
Kpn CIP 52.145	K24	LB	0.9458957	0.9185170	0.05962039
Kpn CIP 52.145	K24	LB	0.9307253	0.9185170	0.05962039
Kpn CIP 52.145	K24	LB	0.9538323	0.9185170	0.05962039
Kpn CIP 52.145	K24	LB	0.9491369	0.9185170	0.05962039
Kpn CIP 52.145	K24	LB	0.8129946	0.9185170	0.05962039
Kpn CIP 52.145	K1	LB	1.1439903	1.1311813	0.01838780
Kpn CIP 52.145	K1	LB	1.1535324	1.1311813	0.01838780
Kpn CIP 52.145	K1	LB	1.1290074	1.1311813	0.01838780
Kpn CIP 52.145	K1	LB	1.1230560	1.1311813	0.01838780
Kpn CIP 52.145	K1	LB	1.1063206	1.1311813	0.01838780
Kpn CIP 52.145	K2*	LB	0.8965153	0.8879899	0.04597617
Kpn CIP 52.145	K2*	LB	0.9358264	0.8879899	0.04597617
Kpn CIP 52.145	K2*	LB	0.9007803	0.8879899	0.04597617
Kpn CIP 52.145	K2*	LB	0.8954828	0.8879899	0.04597617
Kpn CIP 52.145	K2*	LB	0.8113447	0.8879899	0.04597617
Kpn CIP 52.145	K3	LB	1.0611077	1.0651774	0.01378894
Kpn CIP 52.145	K3	LB	1.0643895	1.0651774	0.01378894
Kpn CIP 52.145	K3	LB	1.0577526	1.0651774	0.01378894
Kpn CIP 52.145	K3	LB	1.0538141	1.0651774	0.01378894
Kpn CIP 52.145	K3	LB	1.0888228	1.0651774	0.01378894
Kpn NTUH K2044	K2	LB	1.0777363	1.0825606	0.02020531
Kpn NTUH K2044	K2	LB	1.0606600	1.0825606	0.02020531
Kpn NTUH K2044	K2	LB	1.1094276	1.0825606	0.02020531
Kpn NTUH K2044	K2	LB	1.0824184	1.0825606	0.02020531
Kpn NTUH K2044	K3	LB	1.1121358	1.0986719	0.03163665
Kpn NTUH K2044	K3	LB	1.0513373	1.0986719	0.03163665
Kpn NTUH K2044	K3	LB	1.1175021	1.0986719	0.03163665
Kpn NTUH K2044	K3	LB	1.1137124	1.0986719	0.03163665
Kpn NTUH K2044	K24	LB	1.0757841	1.0931372	0.01188680
Kpn NTUH K2044	K24	LB	1.0957927	1.0931372	0.01188680
Kpn NTUH K2044	K24	LB	1.0985248	1.0931372	0.01188680
Kpn NTUH K2044	K24	LB	1.1024474	1.0931372	0.01188680
Kpn NTUH K2044	K1*	LB	1.0176445	1.0303136	0.01089575
Kpn NTUH K2044	K1*	LB	1.0341579	1.0303136	0.01089575
Kpn NTUH K2044	K1*	LB	1.0263020	1.0303136	0.01089575
Kpn NTUH K2044	K1*	LB	1.0431500	1.0303136	0.01089575
Kva OM26	K1	LB	1.0143822	0.9892340	0.01699112
Kva OM26	K1	LB	0.9853263	0.9892340	0.01699112
Kva OM26	K1	LB	0.9713840	0.9892340	0.01699112
Kva OM26	K1	LB	0.9779803	0.9892340	0.01699112
Kva OM26	K1	LB	0.9970969	0.9892340	0.01699112
Kva OM26	K2	LB	1.0151440	1.0062652	0.01114430
Kva OM26	K2	LB	1.0148889	1.0062652	0.01114430
Kva OM26	K2	LB	0.9971022	1.0062652	0.01114430
Kva OM26	K2	LB	1.0126983	1.0062652	0.01114430
Kva OM26	K2	LB	0.9914925	1.0062652	0.01114430
Kva OM26	K24	LB	1.0542047	1.0333149	0.02406065
Kva OM26	K24	LB	1.0434483	1.0333149	0.02406065
Kva OM26	K24	LB	0.9986849	1.0333149	0.02406065
Kva OM26	K24	LB	1.0520129	1.0333149	0.02406065
Kva OM26	K24	LB	1.0182240	1.0333149	0.02406065
Kpn BJ1	K1	M02	1.7331972	0.8896149	0.47676572
Kpn BJ1	K1	M02	0.7663920	0.8896149	0.47676572
Kpn BJ1	K1	M02	0.6407685	0.8896149	0.47676572
Kpn BJ1	K1	M02	0.7221245	0.8896149	0.47676572
Kpn BJ1	K1	M02	0.5855925	0.8896149	0.47676572
Kpn BJ1	K2*	M02	0.9772220	0.7619036	0.14908229
Kpn BJ1	K2*	M02	0.8552324	0.7619036	0.14908229
Kpn BJ1	K2*	M02	0.6590901	0.7619036	0.14908229
Kpn BJ1	K2*	M02	0.6912004	0.7619036	0.14908229
Kpn BJ1	K2*	M02	0.6267730	0.7619036	0.14908229
Kpn BJ1	K3	M02	0.8977479	0.6963090	0.14177828
Kpn BJ1	K3	M02	0.7863260	0.6963090	0.14177828
Kpn BJ1	K3	M02	0.5519498	0.6963090	0.14177828
Kpn BJ1	K3	M02	0.6284776	0.6963090	0.14177828
Kpn BJ1	K3	M02	0.6170439	0.6963090	0.14177828
Kpn BJ1	K24	M02	1.0277136	0.8605838	0.14417096
Kpn BJ1	K24	M02	0.8918923	0.8605838	0.14417096
Kpn BJ1	K24	M02	0.7624963	0.8605838	0.14417096
Kpn BJ1	K24	M02	0.9510714	0.8605838	0.14417096
Kpn BJ1	K24	M02	0.6697454	0.8605838	0.14417096
Kpn ST45	K1	M02	1.1677333	1.0258116	0.10975418
Kpn ST45	K1	M02	0.8957088	1.0258116	0.10975418
Kpn ST45	K1	M02	0.9555656	1.0258116	0.10975418
Kpn ST45	K1	M02	1.1023224	1.0258116	0.10975418
Kpn ST45	K1	M02	1.0077280	1.0258116	0.10975418
Kpn ST45	K2	M02	1.1692496	1.0812860	0.13364267
Kpn ST45	K2	M02	0.8748112	1.0812860	0.13364267
Kpn ST45	K2	M02	1.0184866	1.0812860	0.13364267
Kpn ST45	K2	M02	1.1905356	1.0812860	0.13364267
Kpn ST45	K2	M02	1.1533469	1.0812860	0.13364267
Kpn ST45	K3	M02	1.1565402	1.0058637	0.09150276
Kpn ST45	K3	M02	1.0158000	1.0058637	0.09150276
Kpn ST45	K3	M02	0.9446808	1.0058637	0.09150276
Kpn ST45	K3	M02	0.9877904	1.0058637	0.09150276
Kpn ST45	K3	M02	0.9245071	1.0058637	0.09150276
Kpn ST45	K24*	M02	1.1710793	1.0391989	0.10251643
Kpn ST45	K24*	M02	1.0864219	1.0391989	0.10251643
Kpn ST45	K24*	M02	0.9252123	1.0391989	0.10251643
Kpn ST45	K24*	M02	1.0670678	1.0391989	0.10251643
Kpn ST45	K24*	M02	0.9462129	1.0391989	0.10251643
Kpn CIP 52.145	K24	M02	0.9511770	0.9489343	0.04173766
Kpn CIP 52.145	K24	M02	0.9455657	0.9489343	0.04173766
Kpn CIP 52.145	K24	M02	0.8927693	0.9489343	0.04173766
Kpn CIP 52.145	K24	M02	1.0104136	0.9489343	0.04173766
Kpn CIP 52.145	K24	M02	0.9447461	0.9489343	0.04173766
Kpn CIP 52.145	K1	M02	1.1741608	1.1191237	0.04741829
Kpn CIP 52.145	K1	M02	1.1296698	1.1191237	0.04741829
Kpn CIP 52.145	K1	M02	1.0910503	1.1191237	0.04741829
Kpn CIP 52.145	K1	M02	1.1470704	1.1191237	0.04741829
Kpn CIP 52.145	K1	M02	1.0536672	1.1191237	0.04741829
Kpn CIP 52.145	K2*	M02	1.0216370	0.9769227	0.06368915
Kpn CIP 52.145	K2*	M02	1.0274881	0.9769227	0.06368915
Kpn CIP 52.145	K2*	M02	0.8785495	0.9769227	0.06368915
Kpn CIP 52.145	K2*	M02	1.0099887	0.9769227	0.06368915
Kpn CIP 52.145	K2*	M02	0.9469500	0.9769227	0.06368915
Kpn CIP 52.145	K3	M02	1.1844389	1.1550235	0.03679152
Kpn CIP 52.145	K3	M02	1.1966290	1.1550235	0.03679152
Kpn CIP 52.145	K3	M02	1.1118011	1.1550235	0.03679152
Kpn CIP 52.145	K3	M02	1.1579115	1.1550235	0.03679152
Kpn CIP 52.145	K3	M02	1.1243369	1.1550235	0.03679152
Kpn NTUH K2044	K2	M02	1.1283853	1.0238331	0.08887285
Kpn NTUH K2044	K2	M02	0.9579932	1.0238331	0.08887285
Kpn NTUH K2044	K2	M02	1.0664437	1.0238331	0.08887285
Kpn NTUH K2044	K2	M02	0.9425101	1.0238331	0.08887285
Kpn NTUH K2044	K3	M02	1.1930938	1.0439066	0.15581259
Kpn NTUH K2044	K3	M02	0.9457357	1.0439066	0.15581259
Kpn NTUH K2044	K3	M02	0.8776202	1.0439066	0.15581259
Kpn NTUH K2044	K3	M02	1.1591766	1.0439066	0.15581259
Kpn NTUH K2044	K24	M02	1.1471658	1.0308099	0.08659239
Kpn NTUH K2044	K24	M02	0.9645912	1.0308099	0.08659239
Kpn NTUH K2044	K24	M02	1.0464490	1.0308099	0.08659239
Kpn NTUH K2044	K24	M02	0.9650336	1.0308099	0.08659239
Kpn NTUH K2044	K1*	M02	1.1592736	1.0206512	0.09721364
Kpn NTUH K2044	K1*	M02	0.9379759	1.0206512	0.09721364
Kpn NTUH K2044	K1*	M02	1.0118485	1.0206512	0.09721364
Kpn NTUH K2044	K1*	M02	0.9735068	1.0206512	0.09721364
Kva OM26	K1	M02	1.0271654	0.9991403	0.04005445
Kva OM26	K1	M02	1.0126604	0.9991403	0.04005445
Kva OM26	K1	M02	1.0201875	0.9991403	0.04005445
Kva OM26	K1	M02	1.0068782	0.9991403	0.04005445
Kva OM26	K1	M02	0.9288098	0.9991403	0.04005445
Kva OM26	K2	M02	0.9857143	0.9627763	0.02619236
Kva OM26	K2	M02	0.9555153	0.9627763	0.02619236
Kva OM26	K2	M02	0.9774243	0.9627763	0.02619236
Kva OM26	K2	M02	0.9749167	0.9627763	0.02619236
Kva OM26	K2	M02	0.9203107	0.9627763	0.02619236
Kva OM26	K24	M02	1.0146237	0.9728512	0.04559620
Kva OM26	K24	M02	0.9889397	0.9728512	0.04559620
Kva OM26	K24	M02	0.9620778	0.9728512	0.04559620
Kva OM26	K24	M02	0.9997434	0.9728512	0.04559620
Kva OM26	K24	M02	0.8988714	0.9728512	0.04559620

## Sheet: Fig.S6.C
Genetic_background	Serotype	Relative_fitness	mean	sd
Kpn NTUH K2044	K1	0.7549980	0.8951809	0.10388758
Kpn BJ1	K2	1.6669457	0.8394668	0.63292040
Kpn NTUH K2044	K1*	0.9261795	0.9550090	0.06867074
Kpn BJ1	K1	0.2195817	0.6535423	0.59036708
Kpn NTUH K2044	K2	0.9370545	0.9721757	0.04478244
Kpn BJ1	K2*	1.2145669	1.4080397	0.26593676
Kpn NTUH K2044	K3	0.9880831	1.0161549	0.04062463
Kpn BJ1	K3	0.2906101	0.7452077	0.45128937
Kpn BJ1	K24	0.7038540	1.4518621	0.54600604
Kpn BJ1	∆cap	1.2037119	1.0034229	0.13510390
Kpn NTUH K2044	K1	0.9657417	0.8951809	0.10388758
Kpn BJ1	K2	0.9921260	0.8394668	0.63292040
Kpn NTUH K2044	K1*	1.0537109	0.9550090	0.06867074
Kpn BJ1	K1	1.4485294	0.6535423	0.59036708
Kpn NTUH K2044	K2	1.0143497	0.9721757	0.04478244
Kpn BJ1	K2*	1.5702726	1.4080397	0.26593676
Kpn NTUH K2044	K3	1.0451066	1.0161549	0.04062463
Kpn BJ1	K3	0.5668079	0.7452077	0.45128937
Kpn BJ1	K24	1.4439149	1.4518621	0.54600604
Kpn BJ1	∆cap	0.9082397	1.0034229	0.13510390
Kpn BJ1	K2	0.4312618	0.8394668	0.63292040
Kpn BJ1	K1	0.7559633	0.6535423	0.59036708
Kpn BJ1	K2*	1.6956229	1.4080397	0.26593676
Kpn BJ1	K3	1.3550986	0.7452077	0.45128937
Kpn NTUH K2044	K3	0.9749444	1.0161549	0.04062463
Kpn BJ1	K24	1.6732283	1.4518621	0.54600604
Kpn NTUH K2044	K24	0.9182867	0.9385343	0.04492623
Kpn BJ1	∆cap	0.9453908	1.0034229	0.13510390
Kpn NTUH K2044	∆cap	0.9911936	0.9607616	0.03107193
Kpn BJ1	K2	0.2675339	0.8394668	0.63292040
Kpn BJ1	K1	0.1900949	0.6535423	0.59036708
Kpn BJ1	K2*	1.1516966	1.4080397	0.26593676
Kpn BJ1	K3	0.7683141	0.7452077	0.45128937
Kpn NTUH K2044	K3	1.0564854	1.0161549	0.04062463
Kpn BJ1	K24	1.9864511	1.4518621	0.54600604
Kpn NTUH K2044	K24	0.9845857	0.9385343	0.04492623
Kpn BJ1	∆cap	0.9563492	1.0034229	0.13510390
Kpn NTUH K2044	∆cap	0.9219601	0.9607616	0.03107193
Kpn ST45	K24	1.0305593	0.9118049	0.13330522
Kpn ST45	K1	0.9886883	0.9383774	0.06362259
Kpn ST45	K2	0.9027826	0.9674202	0.04966336
Kpn ST45	K3	0.9815994	0.9807893	0.02569909
Kpn ST45	K3	0.9479769	0.9807893	0.02569909
Kpn ST45	K24*	0.9580235	0.9037152	0.09549754
Kpn ST45	∆cap	0.9198931	0.9580944	0.03428560
Kpn ST45	K24	1.0232108	0.9118049	0.13330522
Kpn ST45	K1	0.9933219	0.9383774	0.06362259
Kpn ST45	K2	0.9951995	0.9674202	0.04966336
Kpn ST45	K3	0.9827916	0.9807893	0.02569909
Kpn ST45	K3	1.0107894	0.9807893	0.02569909
Kpn ST45	K24*	1.0095355	0.9037152	0.09549754
Kpn ST45	∆cap	1.0029270	0.9580944	0.03428560
Kpn CIP 52.145	K2	0.9230769	0.9236098	0.05676622
Kpn CIP 52.145	K1	0.8060721	0.8495843	0.04684749
Kpn CIP 52.145	K2*	0.8622394	0.9563101	0.09775577
Kpn CIP 52.145	K3	1.0309434	1.0096929	0.07483492
Kpn CIP 52.145	K3	1.0468536	1.0096929	0.07483492
Kpn CIP 52.145	K24	0.9337176	0.9801148	0.05248529
Kpn CIP 52.145	∆cap	0.8557755	0.9285806	0.05493357
Kpn CIP 52.145	K2	0.8994770	0.9236098	0.05676622
Kpn CIP 52.145	K1	0.9086758	0.8495843	0.04684749
Kpn CIP 52.145	K2*	0.9181799	0.9563101	0.09775577
Kpn CIP 52.145	K3	0.8990552	1.0096929	0.07483492
Kpn CIP 52.145	K3	1.0619193	1.0096929	0.07483492
Kpn CIP 52.145	K24	1.0306343	0.9801148	0.05248529
Kpn CIP 52.145	∆cap	0.9297540	0.9285806	0.05493357
Kpn NTUH K2044	K1	0.8783965	0.8951809	0.10388758
Kpn NTUH K2044	∆cap	0.9502884	0.9607616	0.03107193
Kpn NTUH K2044	K1*	0.9438711	0.9550090	0.06867074
Kpn NTUH K2044	K2	1.0072459	0.9721757	0.04478244
Kpn NTUH K2044	K24	0.8856857	0.9385343	0.04492623
Kpn CIP 52.145	K2	1.0022009	0.9236098	0.05676622
Kpn CIP 52.145	∆cap	0.9400493	0.9285806	0.05493357
Kpn CIP 52.145	K1	0.8185828	0.8495843	0.04684749
Kpn CIP 52.145	K2*	1.0917893	0.9563101	0.09775577
Kpn CIP 52.145	K24	1.0201886	0.9801148	0.05248529
Kpn NTUH K2044	K1	0.9815875	0.8951809	0.10388758
Kpn NTUH K2044	∆cap	0.9796042	0.9607616	0.03107193
Kpn NTUH K2044	K1*	0.8962744	0.9550090	0.06867074
Kpn NTUH K2044	K2	0.9300529	0.9721757	0.04478244
Kpn NTUH K2044	K24	0.9655791	0.9385343	0.04492623
Kpn CIP 52.145	K2	0.8696842	0.9236098	0.05676622
Kpn CIP 52.145	∆cap	0.9887437	0.9285806	0.05493357
Kpn CIP 52.145	K1	0.8650066	0.8495843	0.04684749
Kpn CIP 52.145	K2*	0.9530318	0.9563101	0.09775577
Kpn CIP 52.145	K24	0.9359188	0.9801148	0.05248529
Kpn ST45	K24	0.7842738	0.9118049	0.13330522
Kpn ST45	∆cap	0.9589750	0.9580944	0.03428560
Kpn ST45	K1	0.8627925	0.9383774	0.06362259
Kpn ST45	K2	1.0156014	0.9674202	0.04966336
Kpn ST45	K24*	0.8096615	0.9037152	0.09549754
Kpn ST45	K24	0.8091756	0.9118049	0.13330522
Kpn ST45	∆cap	0.9505822	0.9580944	0.03428560
Kpn ST45	K1	0.9087069	0.9383774	0.06362259
Kpn ST45	K2	0.9560970	0.9674202	0.04966336
Kpn ST45	K24*	0.8376402	0.9037152	0.09549754

[truncated: 11 more sheets: Fig.S7.A, Fig.S7.B, Fig.S8.A, Fig.S8.B, Fig.S8.C, Fig.S8.D, Fig.S9.A, Fig.S9.B, Fig.S10.A, Fig.S10.B, Fig.S10.C]
